# Supplementary material for: 2,2′-[1,1′-(Decane-1,10-diyldioxy­dinitrilo)diethyl­idyne]diphenol
Source: Acta Crystallogr Sect E Struct Rep Online. 2009 Jul 29;65(Pt 8):o2013. doi: 10.1107/S1600536809029341 (PMC2977177; doi:10.1107/S1600536809029341)
Supplement: Supplementary file 2 [file e-65-o2013-Isup2.hkl]

# 
# h,k,l, Fc-squared, Fo-squared, sigma(Fo-squared) and status flag 
# 
data_I
_shelx_title ' 080917e in C2/c' 
_shelx_refln_list_code          4 
_shelx_F_calc_maximum      304.84 
_exptl_crystal_F_000       952.00 
_reflns_d_resolution_high  0.8406 
 
loop_ 
 _symmetry_equiv_pos_as_xyz 
 'x, y, z' 
 '-x, y, -z+1/2' 
 'x+1/2, y+1/2, z' 
 '-x+1/2, y+1/2, -z+1/2' 
 '-x, -y, -z' 
 'x, -y, z-1/2' 
 '-x+1/2, -y+1/2, -z' 
 'x+1/2, -y+1/2, z-1/2' 
 
_cell_length_a    13.0031 
_cell_length_b     4.6922 
_cell_length_c    40.6544 
_cell_angle_alpha  90.000 
_cell_angle_beta   93.109 
_cell_angle_gamma  90.000 
 
_shelx_F_squared_multiplier     1.000 
 
loop_ 
 _refln_index_h 
 _refln_index_k 
 _refln_index_l 
 _refln_F_squared_calc 
 _refln_F_squared_meas 
 _refln_F_squared_sigma 
 _refln_observed_status 
   2   0   0     5921.34     5950.09     87.10 o 
   4   0   0      778.62      597.14     17.82 o 
   6   0   0     1198.68      926.94     68.17 o 
   8   0   0        0.19        5.86      6.64 o 
  10   0   0       17.48       24.28     14.63 o 
  12   0   0      119.67      140.54     29.93 o 
  14   0   0        3.43       12.05     19.41 o 
   1   1   0      267.53      465.18     78.66 o 
   3   1   0      107.41      175.80     47.18 o 
   5   1   0     2441.59     2014.72     56.76 o 
   7   1   0     1025.13     1156.89     50.62 o 
   9   1   0      109.33      118.60     13.52 o 
  11   1   0       47.74       43.66     12.03 o 
  13   1   0       72.03       62.66     13.28 o 
  15   1   0       11.52       38.38     14.28 o 
   0   2   0     2366.41     2510.55     63.58 o 
   2   2   0       57.28      104.64     30.98 o 
   4   2   0        3.26       76.18     19.47 o 
  10   2   0      763.12      806.71     34.49 o 
  12   2   0      197.46      143.32     18.25 o 
  14   2   0        4.36       -1.12     12.17 o 
   1   3   0       60.31       74.71     12.06 o 
   3   3   0     2451.15     2965.47    111.05 o 
   5   3   0      231.69      265.87     20.00 o 
   7   3   0       32.42       74.09     14.05 o 
   9   3   0       33.07       37.69     13.57 o 
  11   3   0       15.18        2.35     12.82 o 
  13   3   0        6.40        4.75     20.60 o 
   0   4   0      337.48      274.92     24.20 o 
   2   4   0        0.89       -6.80     11.82 o 
   4   4   0       15.88       19.83     12.51 o 
   6   4   0        1.03       57.79     19.75 o 
   8   4   0        0.34       31.90     18.23 o 
  10   4   0       63.70       98.85     24.54 o 
   1   5   0       33.00       81.05     22.17 o 
   3   5   0        0.33        5.16     23.23 o 
   5   5   0        2.49       19.89     19.89 o 
 -15   1   1        8.10       41.97     18.00 o 
 -13   1   1      181.57      167.89     17.23 o 
 -11   1   1      236.72      164.99     15.86 o 
  -9   1   1       38.74       34.41      9.02 o 
  -7   1   1      264.32      363.71     17.55 o 
  -5   1   1      231.33      344.37     25.26 o 
  -3   1   1     5485.37     5830.65    191.40 o 
  -1   1   1     5826.79     6628.98    277.35 o 
   1   1   1     1800.50     2008.34    121.40 o 
   3   1   1     5318.32     5609.31    291.44 o 
   5   1   1      806.74      609.98     30.42 o 
   9   1   1      282.41      318.00     23.10 o 
  11   1   1      112.90       86.25     14.44 o 
  13   1   1       19.59       22.77     11.20 o 
  15   1   1       50.35       66.05     14.74 o 
 -14   2   1        3.34       -3.35     14.19 o 
 -12   2   1       50.84      100.25     18.74 o 
 -10   2   1      566.47      713.90     31.22 o 
  -8   2   1     1737.19     1478.01    185.38 o 
  -6   2   1     2799.78     2823.74     49.88 o 
  -4   2   1       58.17       44.23      6.62 o 
  -2   2   1      357.25      453.09     31.74 o 
   0   2   1     1562.67     1753.49     37.80 o 
   2   2   1      188.05      238.79     12.10 o 
   4   2   1     1308.06     1493.32     93.69 o 
   6   2   1     3058.42     2864.32    101.13 o 
   8   2   1      521.04      506.66     53.37 o 
  10   2   1       59.38      194.63     41.46 o 
  12   2   1       17.09      101.52     21.09 o 
  14   2   1       44.13       36.89     15.37 o 
 -13   3   1        1.27      -10.24     16.24 o 
 -11   3   1        0.48       14.33     12.88 o 
  -9   3   1        1.31       15.71     14.18 o 
  -7   3   1        9.27       86.84     15.86 o 
  -5   3   1        6.29       74.10     23.39 o 
  -1   3   1       14.14       27.65     10.41 o 
   1   3   1        0.25        4.52      8.91 o 
   7   3   1       11.09       53.32     13.25 o 
   9   3   1        1.09        7.34     11.41 o 
  11   3   1        1.62        1.33     13.13 o 
  13   3   1        1.21        9.13     23.66 o 
 -10   4   1      109.46      139.66     28.78 o 
  -8   4   1      190.82      177.96     26.96 o 
  -6   4   1      389.61      478.59     39.66 o 
  -4   4   1        3.19      -18.25     12.17 o 
  -2   4   1       18.32        9.47     12.09 o 
   0   4   1       70.48       60.83     11.45 o 
   2   4   1       11.84       13.18     12.84 o 
   4   4   1       43.75       25.54     17.77 o 
   6   4   1      279.89      376.99     67.64 o 
   8   4   1       88.50      114.11     25.19 o 
  10   4   1        4.23       51.96     34.18 o 
  -5   5   1       18.89        2.96     24.76 o 
  -3   5   1        1.94       -1.80     16.43 o 
  -1   5   1       35.35       91.63     21.63 o 
   1   5   1       40.19       63.33     20.61 o 
   3   5   1        1.38        4.49     25.43 o 
   5   5   1       11.74       20.36     28.59 o 
 -14   0   2        0.18        1.24     17.21 o 
 -12   0   2      110.91       64.44     23.81 o 
 -10   0   2      189.57      153.26     26.10 o 
  -8   0   2      802.36      846.41     31.98 o 
  -6   0   2     6498.81     5849.12    160.81 o 
  -4   0   2     2271.41     1771.21     84.33 o 
   2   0   2    12881.23    11596.27    155.34 o 
   4   0   2      575.88      480.07     16.66 o 
   6   0   2     1019.45      948.35    122.90 o 
   8   0   2        0.33        1.49      7.27 o 
  10   0   2      105.55       67.25     13.44 o 
  12   0   2     1438.13     1356.29     70.46 o 
  14   0   2       29.74       21.61     22.95 o 
 -15   1   2      118.50       82.82     18.98 o 
 -11   1   2        0.48       23.91     10.50 o 
  -9   1   2        0.33       -4.50      7.86 o 
  -7   1   2     2296.40     2279.57     66.57 o 
  -5   1   2     2194.13     2049.76     52.43 o 
  -3   1   2      316.94      287.83     28.19 o 
  -1   1   2     4819.26     5887.42    240.36 o 
   1   1   2      448.36      562.35     78.37 o 
   3   1   2        3.81       21.82      4.84 o 
   5   1   2       68.02      155.43     20.11 o 
   7   1   2     2214.66     2337.43    132.04 o 
   9   1   2      444.89      410.06     21.58 o 
  11   1   2        1.67       11.11     11.40 o 
  13   1   2       20.58       29.34     12.79 o 
  15   1   2       33.58       29.17     12.96 o 
 -14   2   2       21.99       17.46     14.25 o 
 -12   2   2       15.67       22.79     13.01 o 
  -8   2   2     1080.58     1094.23     60.89 o 
  -4   2   2       16.75       22.32      6.14 o 
  -2   2   2       42.91       64.00     10.15 o 
   0   2   2       59.44      130.36     18.31 o 
   2   2   2       58.90       59.19     10.64 o 
   4   2   2      398.76      441.74     30.03 o 
   6   2   2      757.39     1102.44     67.15 o 
   8   2   2      537.61      448.82     24.13 o 
  10   2   2      578.58      584.34     69.00 o 
  12   2   2      327.62      263.28     32.07 o 
  14   2   2        0.00       15.32     15.12 o 
 -13   3   2        0.98      -10.54     13.78 o 
 -11   3   2       14.51        8.82     11.92 o 
  -9   3   2      116.70      129.04     18.09 o 
  -7   3   2      664.92      662.96     30.49 o 
  -5   3   2      907.41      931.71     82.95 o 
  -3   3   2     2969.69     3521.05     50.88 o 
  -1   3   2       51.39       70.59     11.98 o 
   1   3   2       14.09        3.58      6.99 o 
   3   3   2       61.55       37.49     24.90 o 
   5   3   2     1824.10     2070.47     97.35 o 
   7   3   2      199.70      197.82     18.82 o 
   9   3   2       10.31        4.80     12.07 o 
  11   3   2       13.14       10.26     15.18 o 
 -10   4   2       15.98       82.99     24.88 o 
  -8   4   2      139.61      182.62     28.51 o 
  -6   4   2       60.34      124.57     19.79 o 
  -4   4   2        8.33       -4.90     18.82 o 
  -2   4   2        4.37       -2.21     11.68 o 
   0   4   2      145.96      134.83     12.08 o 
   2   4   2        0.29       11.08     12.33 o 
   4   4   2        8.44       -6.76     17.21 o 
   6   4   2      168.15      224.48     31.71 o 
   8   4   2       66.64      107.70     24.93 o 
  10   4   2       70.32      129.76     27.80 o 
  -5   5   2       32.02       34.69     20.75 o 
  -3   5   2        7.05        4.94     17.11 o 
  -1   5   2        0.26       33.33     18.66 o 
   1   5   2       30.40       83.47     32.12 o 
   3   5   2       17.12       18.83     22.47 o 
   5   5   2       11.29       34.23     25.24 o 
 -15   1   3       40.28       71.63     18.52 o 
 -13   1   3      979.33      812.21     33.14 o 
 -11   1   3       48.65       42.57     11.20 o 
  -9   1   3       41.52       39.65      9.09 o 
  -7   1   3      621.16      849.38     42.66 o 
  -3   1   3     1282.33     1229.73     50.24 o 
  -1   1   3    10233.75    11295.05   1772.99 o 
   1   1   3     9131.49     9101.26    599.47 o 
   3   1   3       48.43       60.41      5.95 o 
   7   1   3      175.93      186.67     20.29 o 
   9   1   3      410.81      413.12     25.03 o 
  13   1   3        0.04        5.67     11.18 o 
  15   1   3       25.72       33.07     14.44 o 
 -14   2   3       27.80       21.73     12.62 o 
 -12   2   3        0.04        4.55     11.10 o 
 -10   2   3      722.07      771.24     47.34 o 
  -6   2   3      504.56      514.76     22.00 o 
  -4   2   3       30.85       32.37      6.25 o 
  -2   2   3        0.08       32.16     26.77 o 
   0   2   3      428.59      419.15     27.25 o 
   2   2   3     1566.49     1738.52     73.47 o 
   4   2   3      552.33      782.19     57.96 o 
   6   2   3     2833.33     2829.04    103.08 o 
   8   2   3        7.89       21.84     10.92 o 
  10   2   3      731.91      754.94     38.58 o 
  12   2   3      137.68      137.05     18.00 o 
  14   2   3       28.50       45.40     14.42 o 
 -13   3   3        0.07      -13.76     14.32 o 
 -11   3   3        0.02       24.03     14.83 o 
  -1   3   3      184.31      136.39     13.66 o 
   1   3   3       19.34       21.77      7.81 o 
   3   3   3        1.50        5.15      9.06 o 
   7   3   3        5.08       22.04     12.10 o 
   9   3   3        4.74       17.53     12.13 o 
  11   3   3        0.01        4.89     17.84 o 
 -10   4   3       85.33       63.87     20.41 o 
  -8   4   3        5.78       58.16     22.07 o 
  -6   4   3       21.66       63.34     16.62 o 
  -4   4   3        2.82        3.05     12.94 o 
  -2   4   3        0.34      -14.52     15.57 o 
   0   4   3        7.06      -30.69     24.28 o 
   2   4   3      144.50      111.23     18.97 o 
   4   4   3       38.11       28.19     16.14 o 
   6   4   3      102.20      121.24     24.67 o 
   8   4   3        1.25       -1.08     16.87 o 
  10   4   3      105.92      100.39     23.53 o 
  -5   5   3        2.43       24.95     19.66 o 
  -3   5   3        4.06        8.55     15.75 o 
  -1   5   3       21.39       46.51     20.31 o 
   1   5   3       91.19      142.74     34.71 o 
   3   5   3        0.12        3.35     28.87 o 
   5   5   3        4.70       15.58     21.51 o 
 -14   0   4        8.13       -4.97     16.73 o 
 -12   0   4      196.37      137.10     25.43 o 
 -10   0   4      107.28      121.33     21.89 o 
  -8   0   4      304.57      326.69     29.73 o 
  -6   0   4     9527.23     9822.46    250.11 o 
  -4   0   4     1042.92      905.39     30.67 o 
  -2   0   4     3559.11     3361.36    104.45 o 
   0   0   4     8943.38     7730.63    489.51 o 
   2   0   4    16873.47    14841.01    219.81 o 
   4   0   4     2188.34     1842.13     25.53 o 
   6   0   4     2182.69     1911.35    247.53 o 
   8   0   4      269.95      205.73     16.18 o 
  10   0   4       38.23       17.45      9.67 o 
  12   0   4      639.08      550.03     45.70 o 
  14   0   4        8.41       12.05     18.74 o 
 -15   1   4       25.26       42.11     18.23 o 
 -11   1   4        0.02       19.47     10.71 o 
  -9   1   4       40.58       28.87      8.79 o 
  -7   1   4      373.66      430.23     19.09 o 
  -5   1   4       39.56       49.68      6.74 o 
  -3   1   4       73.50       87.40     13.39 o 
  -1   1   4      890.13     1213.22    224.18 o 
   1   1   4    18059.39    17864.34   1935.65 o 
   3   1   4      667.26      733.42     14.34 o 
   5   1   4    16330.58    19150.01    511.56 o 
   7   1   4       22.47       87.96     13.04 o 
  11   1   4      247.29      450.99     25.34 o 
  13   1   4       30.89       13.68     10.40 o 
  15   1   4       27.97       14.80     12.58 o 
 -14   2   4        0.04       13.28     14.21 o 
 -12   2   4        2.05        3.78     11.04 o 
 -10   2   4      444.11      507.72     26.88 o 
  -8   2   4      387.14      413.60     42.37 o 
  -6   2   4       23.77       77.38     11.03 o 
  -4   2   4       41.65       64.77      9.57 o 
  -2   2   4      700.95      907.05     62.70 o 
   0   2   4       23.07        4.22     13.32 o 
   2   2   4        6.64       45.85     18.74 o 
   4   2   4     1480.24     2136.93     65.15 o 
   6   2   4       89.45      142.69     11.40 o 
   8   2   4        0.26       16.24     10.24 o 
  10   2   4       23.90       92.05     16.30 o 
  12   2   4        9.65       23.96     13.31 o 
  14   2   4       65.54       62.72     16.58 o 
 -13   3   4        0.51       -5.30     13.69 o 
 -11   3   4       70.96       61.63     16.95 o 
  -9   3   4      996.61     1076.02     41.01 o 
  -7   3   4     1966.70     1843.90    133.29 o 
  -5   3   4      730.86      773.84     48.22 o 
  -3   3   4       63.73       77.30     12.24 o 
  -1   3   4      207.73      289.09     18.33 o 
   1   3   4      102.78      103.37     12.39 o 
   3   3   4      221.52      218.39     16.31 o 
   5   3   4      985.10      945.76     63.71 o 
   7   3   4        3.42        4.18     10.01 o 
   9   3   4       21.95       23.36     11.86 o 
  11   3   4        1.81       -2.26     16.49 o 
 -10   4   4       43.97       57.68     22.09 o 
  -8   4   4       52.77       63.00     17.22 o 
  -6   4   4       52.34       65.55     16.28 o 
  -4   4   4       13.90       -0.91     12.41 o 
  -2   4   4       25.16       -2.34     15.69 o 
   0   4   4        0.33      -28.76     25.77 o 
   2   4   4        1.05       12.75     12.11 o 
   4   4   4      244.89      223.70     42.12 o 
   6   4   4       20.62       34.82     21.68 o 
   8   4   4        0.14        0.67     20.86 o 
  10   4   4        3.50       49.32     24.34 o 
  -5   5   4       13.88       31.89     21.55 o 
  -3   5   4        0.27        1.49     16.65 o 
  -1   5   4       20.69      107.82     23.22 o 
   1   5   4      189.01      164.64     37.96 o 
   3   5   4        9.57        7.50     21.50 o 
   5   5   4      107.63      107.93     23.36 o 
 -15   1   5        0.26       25.64     16.97 o 
 -13   1   5       55.25      106.98     15.85 o 
 -11   1   5      139.54      118.97     14.63 o 
  -9   1   5       17.73       12.90      7.50 o 
  -7   1   5      124.20      130.89     19.94 o 
  -5   1   5      953.03      889.81     22.27 o 
  -3   1   5     3610.61     3309.71    182.57 o 
  -1   1   5    48860.14    51539.29    602.00 o 
   1   1   5     7846.06     9043.08   1003.57 o 
   3   1   5      147.27      178.06      7.52 o 
   7   1   5      774.47      781.35     18.69 o 
   9   1   5     2397.70     2358.37     48.30 o 
  11   1   5     1367.18     1458.60     68.26 o 
  13   1   5       25.80       12.99     10.83 o 
  15   1   5        8.12       10.47     12.99 o 
 -14   2   5        3.39       58.32     16.19 o 
 -12   2   5        0.72        3.44     11.72 o 
 -10   2   5       21.77      101.05     16.01 o 
  -8   2   5     1417.21     1348.94     84.42 o 
  -6   2   5      637.82      653.56     30.06 o 
  -4   2   5       94.51       93.02      9.78 o 
  -2   2   5      626.93      721.09     47.25 o 
   0   2   5      241.35      207.25      9.78 o 
   2   2   5       65.94       57.83      7.20 o 
   4   2   5     1767.68     2086.59     31.54 o 
   6   2   5      166.48      241.28     23.61 o 
   8   2   5        0.33       13.05      9.49 o 
  10   2   5      139.35      129.79     15.52 o 
  12   2   5        3.53       16.16     12.55 o 
  14   2   5       13.13       28.81     13.55 o 
 -13   3   5        0.71       10.83     14.60 o 
 -11   3   5        0.08       24.35     15.21 o 
  -5   3   5        0.03       50.82     12.40 o 
  -3   3   5       26.96       86.26     11.70 o 
  -1   3   5       99.67       82.40     16.20 o 
   1   3   5        4.18       12.48     11.00 o 
   3   3   5        0.91       21.28     14.57 o 
   7   3   5       25.74       19.72     11.72 o 
   9   3   5        0.18       -3.98     15.25 o 
  11   3   5        6.74       14.57     17.97 o 
 -10   4   5        1.02       18.09     18.65 o 
  -8   4   5      235.44      208.06     22.61 o 
  -6   4   5       49.73       29.77     14.83 o 
  -4   4   5        3.68        5.14     11.38 o 
  -2   4   5        4.69      -23.20     19.36 o 
   0   4   5       16.37       -7.02     33.27 o 
   2   4   5       10.77        5.46     12.14 o 
   4   4   5       90.74      116.53     19.85 o 
   6   4   5       32.59       24.29     19.18 o 
   8   4   5        0.46        4.75     18.38 o 
  10   4   5       17.38       27.58     19.19 o 
  -5   5   5       14.70       27.05     22.09 o 
  -3   5   5        2.44        2.72     17.78 o 
  -1   5   5      355.28      411.97     56.12 o 
   1   5   5       61.67      138.73     35.37 o 
   3   5   5       44.12       32.32     31.74 o 
   5   5   5       18.81       52.83     21.72 o 
 -14   0   6      138.63      159.66     31.45 o 
 -12   0   6      388.24      239.97     31.93 o 
 -10   0   6       34.72       34.04     15.01 o 
  -8   0   6      172.94      173.39     14.02 o 
  -6   0   6       71.55       90.31     10.49 o 
  -4   0   6    16129.73    14949.31    259.53 o 
  -2   0   6     4550.23     3889.69    278.55 o 
   0   0   6    12399.95    11414.81    290.65 o 
   2   0   6     1204.18      891.48     55.85 o 
   4   0   6       54.76       47.96      5.99 o 
   6   0   6      750.64      633.16     20.38 o 
   8   0   6       34.28       27.04      8.38 o 
  10   0   6      714.11      500.12     26.63 o 
  12   0   6       89.36       64.44     23.04 o 
  14   0   6       90.79       61.19     27.25 o 
 -15   1   6       26.13       28.63     20.99 o 
 -13   1   6       63.54       89.77     15.62 o 
 -11   1   6       38.15       35.49     10.49 o 
  -9   1   6       46.72       22.11      9.13 o 
  -7   1   6      682.76      681.52     23.62 o 
  -5   1   6       18.58       73.00     27.82 o 
  -3   1   6      724.73      735.06     42.57 o 
  -1   1   6    16295.08    16962.65    409.52 o 
   1   1   6    23994.80    24740.13    925.05 o 
   3   1   6        7.21       52.51     18.23 o 
   5   1   6     3353.62     4135.79    173.92 o 
   7   1   6      361.93      356.94     14.49 o 
   9   1   6      724.88      664.32     38.39 o 
  13   1   6       54.37       49.08     12.78 o 
 -14   2   6      247.33      203.21     20.71 o 
 -12   2   6        0.25       -5.86     10.32 o 
 -10   2   6       94.18       91.36     14.68 o 
  -6   2   6       98.83      105.81     20.83 o 
  -4   2   6      613.55      525.14     42.51 o 
  -2   2   6     1598.98     1574.53     55.02 o 
   0   2   6        2.47       -1.29      5.28 o 
   2   2   6       11.94       19.29      5.90 o 
   4   2   6     1710.11     2161.56    137.21 o 
   6   2   6      904.50     1234.39     49.67 o 
   8   2   6      120.37      104.93     13.00 o 
  10   2   6      245.98      220.47     19.19 o 
  12   2   6       32.43       22.94     14.51 o 
  14   2   6       18.98       12.90     15.53 o 
 -11   3   6      232.66      177.87     18.16 o 
  -9   3   6      470.20      540.75     35.47 o 
  -7   3   6     1776.44     1888.05     96.40 o 
  -5   3   6        2.19        6.88     10.46 o 
  -3   3   6     1756.17     1799.37     77.89 o 
  -1   3   6      233.87      303.99     18.85 o 
   1   3   6      455.28      425.58     20.57 o 
   3   3   6       76.09       80.17     10.83 o 
   5   3   6     1146.94     1277.41     41.17 o 
   7   3   6       58.57       80.35     20.41 o 
   9   3   6       19.70        9.71     14.53 o 
  11   3   6        0.23        4.28     18.42 o 
 -10   4   6        0.16        5.89     14.70 o 
  -8   4   6       37.49       59.61     14.17 o 
  -6   4   6        3.67       16.15     12.52 o 
  -4   4   6       41.90       42.33     15.22 o 
  -2   4   6        1.08       33.79     30.45 o 
   0   4   6        0.63      -20.15     30.74 o 
   2   4   6        3.27      -15.24     11.17 o 
   4   4   6       12.37      121.01     46.18 o 
   6   4   6      100.03       97.58     22.94 o 
   8   4   6       83.02       43.21     22.55 o 
  10   4   6       31.64       44.81     22.59 o 
  -5   5   6        0.65        4.02     29.93 o 
  -3   5   6        6.48       30.98     33.27 o 
  -1   5   6      137.54      218.94     44.36 o 
   1   5   6      137.41      164.71     22.66 o 
   3   5   6        3.44       -7.44     21.48 o 
   5   5   6       22.96       15.03     16.27 o 
 -15   1   7        0.21       14.62     13.37 o 
 -13   1   7        0.01       13.56     14.89 o 
 -11   1   7      143.63      119.96     14.30 o 
  -9   1   7        0.82        0.37      7.36 o 
  -7   1   7       54.18      108.31     26.35 o 
  -5   1   7      803.33      738.45     21.42 o 
  -3   1   7      771.11      693.49     14.97 o 
  -1   1   7    13260.08    13996.14    421.75 o 
   1   1   7    51895.43    51603.83   5430.13 o 
   3   1   7     4320.91     4686.74    128.13 o 
   5   1   7     1475.73     1904.95    117.10 o 
   7   1   7       19.79       31.08      6.23 o 
   9   1   7      276.43      368.89     36.14 o 
  11   1   7     2436.02     2307.60     53.33 o 
  13   1   7        1.85       -2.73     12.52 o 
 -14   2   7        0.18       53.45     22.15 o 
 -12   2   7        2.99        8.33     10.28 o 
 -10   2   7       65.53       63.00     11.94 o 
  -8   2   7      299.00      301.07     36.15 o 
  -6   2   7       90.27       65.96      9.86 o 
  -4   2   7      503.80      593.19     44.06 o 
  -2   2   7      731.17     1092.85     99.19 o 
   0   2   7       19.69       29.14      6.65 o 
   2   2   7      269.70      218.34     11.10 o 
   4   2   7     9550.04    10538.80    475.21 o 
   6   2   7     2100.77     2070.25     32.75 o 
   8   2   7        9.18       34.79     14.94 o 
  10   2   7      133.99      129.63     15.44 o 
  12   2   7       12.34       14.23     12.49 o 
  14   2   7       24.74       26.03     19.53 o 
 -11   3   7        0.90       44.94     13.08 o 
  -5   3   7       70.77       35.84     10.47 o 
  -3   3   7       50.66      116.26     18.98 o 
  -1   3   7       19.37       14.31     10.57 o 
   1   3   7        2.55       17.15     18.53 o 
   3   3   7       10.66        6.13      7.98 o 
   7   3   7        0.14        4.96     16.25 o 
   9   3   7        0.22       -1.60     15.88 o 
  11   3   7        0.01       -9.36     17.84 o 
 -10   4   7       10.94       25.49     16.07 o 
  -8   4   7       90.31       91.00     16.20 o 
  -6   4   7        3.25       -3.95     12.61 o 
  -4   4   7       45.18       75.18     16.61 o 
  -2   4   7      182.50      201.55     41.33 o 
   0   4   7       49.39       30.39     39.49 o 
   2   4   7       10.39        9.28     11.94 o 
   4   4   7      639.16      622.47     91.45 o 
   6   4   7       99.56      147.73     24.33 o 
   8   4   7       13.73       33.36     17.77 o 
  10   4   7        0.00       15.64     18.80 o 
  -5   5   7        0.33       -5.55     29.83 o 
  -3   5   7        0.81        8.70     29.93 o 
  -1   5   7      133.64      155.65     40.54 o 
   1   5   7      327.45      253.94     27.00 o 
   3   5   7       37.98       30.96     26.05 o 
   5   5   7       19.97       18.18     19.11 o 
 -14   0   8      802.99      662.27     54.88 o 
 -12   0   8       39.18       29.35     21.03 o 
 -10   0   8       33.37       45.22     18.64 o 
  -8   0   8        0.57       -5.83      6.55 o 
  -6   0   8     5979.02     6078.80    163.73 o 
  -4   0   8     4237.99     4905.16    150.44 o 
  -2   0   8    92926.99    85030.08    458.25 o 
   0   0   8     3051.94     2550.72     44.60 o 
   2   0   8        3.31        3.67      2.94 o 
   4   0   8     5847.08     4947.04     58.02 o 
   6   0   8     1553.77     1388.54     37.57 o 
   8   0   8      145.87      140.23     13.77 o 
  10   0   8      172.22      162.02     18.65 o 
  12   0   8        2.90        2.58     12.88 o 
  14   0   8       30.93       17.88     19.98 o 
 -15   1   8       14.39       10.27     13.61 o 
 -13   1   8        6.50       18.54     15.26 o 
 -11   1   8       13.58       17.00      9.75 o 
  -9   1   8        9.84        3.66      6.18 o 
  -7   1   8       82.36      103.67      9.14 o 
  -5   1   8      203.94      267.25     17.21 o 
  -3   1   8       49.19       44.81      4.25 o 
  -1   1   8     4623.49     4334.54    141.67 o 
   1   1   8        9.90      165.68     84.66 o 
   3   1   8     2435.59     2626.16     86.18 o 
   5   1   8     4176.10     5174.22     47.19 o 
   7   1   8       14.22       46.87      8.43 o 
   9   1   8      906.68      918.12     35.96 o 
  13   1   8        8.79        0.15     10.45 o 
 -14   2   8       11.98       46.72     15.00 o 
 -12   2   8        0.26        6.95      9.44 o 
 -10   2   8       45.89       19.13      9.73 o 
  -8   2   8        1.30       56.21     14.02 o 
  -6   2   8        4.02       37.05      8.11 o 
  -4   2   8     1823.83     1807.57     42.29 o 
  -2   2   8     2584.47     2959.55     37.79 o 
   0   2   8       18.09       52.20     16.56 o 
   2   2   8       26.88       50.41      6.85 o 
   6   2   8      937.55      985.04     24.45 o 
   8   2   8        3.48       44.35     10.33 o 
  10   2   8       65.06       48.20     12.82 o 
  12   2   8        0.03      -11.31     12.53 o 
  14   2   8       13.78       25.59     21.62 o 
 -11   3   8       32.46       33.54     14.75 o 
  -9   3   8      743.81      700.03     29.45 o 
  -7   3   8     1065.94     1010.63     45.00 o 
  -5   3   8       28.35        6.09      8.58 o 
  -3   3   8       89.95       96.28     11.39 o 
  -1   3   8        0.88        1.82      9.02 o 
   1   3   8      155.46      119.87      9.46 o 
   3   3   8        5.10        0.16      7.71 o 
   5   3   8      398.63      433.00     24.43 o 
   7   3   8       72.28       47.37     19.17 o 
   9   3   8        3.59        4.61     15.58 o 
  11   3   8        0.79       -9.13     18.67 o 
 -10   4   8        0.57        2.89     14.27 o 
  -8   4   8       19.24       31.65     14.81 o 
  -6   4   8       15.83       14.22     14.36 o 
  -4   4   8      145.02      129.03     19.19 o 
  -2   4   8      419.78      419.15     28.77 o 
   0   4   8        5.15        7.89     40.06 o 
   2   4   8       42.38       33.90     14.44 o 
   4   4   8       11.18       70.44     54.11 o 
   6   4   8      300.53      239.78     28.49 o 
   8   4   8        6.08       33.67     20.15 o 
  10   4   8       21.24       52.07     26.18 o 
  -5   5   8        2.28       -7.65     31.17 o 
  -3   5   8        0.00       29.54     21.77 o 
  -1   5   8       69.61      142.94     28.46 o 
   1   5   8       27.88       53.23     17.16 o 
   3   5   8       35.95       34.13     26.01 o 
   5   5   8       13.54        6.13     18.94 o 
 -15   1   9       14.47       78.99     64.30 o 
 -13   1   9        2.05        5.91     14.31 o 
 -11   1   9       38.29       37.33     10.88 o 
  -9   1   9      144.22      101.09     10.70 o 
  -7   1   9       68.16       74.18      8.58 o 
  -5   1   9     1281.88     1320.27     28.30 o 
  -3   1   9     1314.47     1151.66     29.40 o 
  -1   1   9     6940.34     6667.22    219.95 o 
   1   1   9    12145.55    10710.73    768.18 o 
   3   1   9       53.78       70.37      5.71 o 
   5   1   9      169.83      305.35     44.19 o 
   7   1   9      454.52      388.08     14.54 o 
   9   1   9      755.83      704.93     28.71 o 
  11   1   9      205.89      246.96     26.00 o 
  13   1   9       23.34       65.65     15.29 o 
 -14   2   9       17.50       18.46     14.17 o 
 -12   2   9        8.13        2.30      9.67 o 
 -10   2   9       19.59       31.31     10.44 o 
  -8   2   9      754.79      606.16     23.20 o 
  -6   2   9      291.38      256.21     14.37 o 
  -4   2   9       25.86       81.29     16.10 o 
  -2   2   9     1618.78     1693.32     91.29 o 
   0   2   9     1883.54     2157.63    233.09 o 
   2   2   9      205.66      194.44     10.47 o 
   4   2   9     6113.24     6373.79     94.89 o 
   8   2   9      463.21      531.55     24.69 o 
  10   2   9        2.06       23.29     11.54 o 
  12   2   9        1.23        3.72     11.59 o 
 -11   3   9       13.07       19.75     12.91 o 
  -7   3   9       65.49      234.23     47.07 o 
  -5   3   9        0.55       -1.91      8.87 o 
  -3   3   9        2.29        7.90      8.94 o 
  -1   3   9       16.71       20.06     12.07 o 
   1   3   9        8.28        9.35     11.37 o 
   3   3   9        2.42      -12.96      8.64 o 
   5   3   9        8.44       26.08     13.77 o 
   7   3   9       17.35       20.97     14.43 o 
   9   3   9        0.11        4.73     17.87 o 
  11   3   9        3.99      -10.92     19.01 o 
 -10   4   9        0.69       12.44     14.70 o 
  -8   4   9       84.82      110.11     18.61 o 
  -6   4   9        1.65       -0.76     14.30 o 
  -4   4   9       11.04       19.66     15.55 o 
  -2   4   9      167.18      256.51     30.20 o 
   0   4   9      141.08      128.21     26.05 o 
   2   4   9       85.86       68.94     15.90 o 
   4   4   9      243.61      304.46     30.49 o 
   6   4   9       12.88       47.28     18.43 o 
   8   4   9       77.62       67.10     20.89 o 
  10   4   9        0.52       19.43     21.95 o 
  -5   5   9       14.65       16.83     32.89 o 
  -3   5   9        6.01       23.75     21.28 o 
  -1   5   9       63.49       71.62     24.88 o 
   1   5   9       76.28       51.11     17.06 o 
   3   5   9        0.16        5.35     29.35 o 
   5   5   9        4.80        6.31     17.54 o 
 -14   0  10       30.23       80.12     24.09 o 
 -12   0  10      774.61      533.39     45.70 o 
 -10   0  10      156.34      129.93     25.53 o 
  -8   0  10      526.92      582.83     30.98 o 
  -6   0  10     3154.59     3287.64    308.57 o 
  -4   0  10     2046.35     1532.11    109.09 o 
  -2   0  10    31615.46    28619.39    982.75 o 
   0   0  10     1210.72      998.55     19.91 o 
   2   0  10      908.27      867.79     16.68 o 
   4   0  10      330.01      296.01     11.44 o 
   6   0  10      463.72      483.17     17.89 o 
   8   0  10      100.20       71.57      9.89 o 
  10   0  10      670.42      787.70     43.41 o 
  12   0  10      607.04      592.22     50.48 o 
  14   0  10       45.69        1.24     21.51 o 
 -15   1  10        7.24       55.01     37.72 o 
 -13   1  10        0.24       -2.17     13.24 o 
 -11   1  10       47.27       38.13     11.86 o 
  -9   1  10      187.67      197.75     13.28 o 
  -7   1  10       14.95       17.09      6.27 o 
  -5   1  10      254.46      292.14     27.72 o 
  -3   1  10     3177.51     2979.14    123.16 o 
  -1   1  10      343.64      339.23     23.80 o 
   1   1  10    14144.52    12213.38    527.04 o 
   3   1  10      312.70      488.71     15.24 o 
   5   1  10     1127.48     1100.17     37.10 o 
   7   1  10        0.01       24.41      6.06 o 
  11   1  10      395.40      398.05     34.49 o 
  13   1  10       68.79       71.14     15.12 o 
 -14   2  10        3.36       20.05     13.34 o 
 -12   2  10        1.51        4.72     11.63 o 
 -10   2  10      210.25      186.51     19.62 o 
  -8   2  10      195.75      292.64     17.64 o 
  -6   2  10        3.04       17.17      8.11 o 
  -4   2  10      324.97      377.98     20.33 o 
  -2   2  10     6008.13     6708.49    133.01 o 
   0   2  10      909.77      748.79     29.50 o 
   2   2  10      459.77      428.48     44.44 o 
   4   2  10     1111.32     1280.71     51.62 o 
   6   2  10      132.95      130.29     16.24 o 
   8   2  10       47.81       97.86     13.09 o 
  10   2  10       74.15       36.06     12.99 o 
  12   2  10        1.95       -9.67     17.98 o 
 -11   3  10       59.00       43.18     14.81 o 
  -9   3  10     3115.09     2794.84    123.77 o 
  -7   3  10        0.58       53.45     21.50 o 
  -5   3  10       24.06       22.04      9.97 o 
  -3   3  10       14.96       -2.13      8.20 o 
  -1   3  10       27.67       22.45      8.78 o 
   1   3  10        9.82       -1.41     11.64 o 
   3   3  10        0.59        1.30      8.44 o 
   5   3  10       15.56       14.83     11.45 o 
   7   3  10        5.74       10.01     14.26 o 
   9   3  10       12.84       14.69     16.45 o 
  11   3  10        7.50       -3.32     15.22 o 
 -10   4  10       58.45       33.63     17.26 o 
  -8   4  10       42.90      144.44     26.90 o 
  -6   4  10        0.44       -2.34     13.68 o 
  -4   4  10       50.56       73.52     18.34 o 
  -2   4  10      456.33      424.71     27.20 o 
   0   4  10       87.72       79.68     20.83 o 
   2   4  10      146.65      145.85     23.18 o 
   4   4  10      119.81      128.75     21.93 o 
   6   4  10       26.36       48.54     17.08 o 
   8   4  10       40.53       40.11     20.41 o 
  10   4  10       48.35       72.45     23.70 o 
  -5   5  10        0.01       12.89     22.63 o 
  -3   5  10        0.21       22.45     22.44 o 
  -1   5  10       34.28       47.70     23.32 o 
   1   5  10      120.15       91.00     20.82 o 
   3   5  10        0.35       12.24     30.12 o 
   5   5  10       13.75       21.98     20.00 o 
 -13   1  11       14.89        2.56     12.77 o 
 -11   1  11       68.03       46.94     11.61 o 
  -9   1  11      122.00      114.89     12.77 o 
  -7   1  11      279.71      247.97     12.91 o 
  -5   1  11     3915.34     3804.84    114.56 o 
  -3   1  11     3745.39     3735.15    113.38 o 
  -1   1  11     1768.87     1836.37     53.33 o 
   1   1  11     3463.87     3512.69     57.24 o 
   3   1  11     2677.49     3240.00     58.86 o 
   5   1  11     2568.53     2583.89     76.98 o 
   7   1  11       42.13       46.77      8.40 o 
   9   1  11      867.52      782.87     45.42 o 
  11   1  11       43.36       95.40     14.68 o 
  13   1  11        0.63       11.38     12.85 o 
 -14   2  11       38.01       47.67     14.97 o 
 -12   2  11        3.85       -2.79     11.59 o 
 -10   2  11       10.06       32.06     12.04 o 
  -8   2  11     1720.69     1531.70     43.77 o 
  -6   2  11       19.37       11.63      7.37 o 
  -4   2  11     1061.01     1189.52     32.47 o 
   0   2  11       55.02       97.04     42.52 o 
   2   2  11     1358.18     1552.27    169.81 o 
   4   2  11     3005.01     3148.09    116.15 o 
   6   2  11      755.41      760.58     32.64 o 
   8   2  11      281.79      274.89     18.83 o 
  10   2  11       73.43       91.59     14.24 o 
  12   2  11        3.22      -21.20     14.13 o 
 -11   3  11        6.62       18.42     13.61 o 
  -7   3  11       28.81       44.39     12.22 o 
  -5   3  11       75.70       44.89     10.66 o 
  -3   3  11       12.81       21.14      8.72 o 
  -1   3  11       71.81       65.22     16.11 o 
   1   3  11        2.29       -0.06     11.63 o 
   3   3  11       54.13      115.01     21.39 o 
   5   3  11        8.44       27.22     10.05 o 
   7   3  11       11.70       45.35     16.95 o 
   9   3  11        1.40        0.25     18.11 o 
  11   3  11        0.28      -11.58     17.61 o 
 -10   4  11        0.24       33.00     17.54 o 
  -8   4  11      340.69      330.79     27.08 o 
  -6   4  11       10.17        1.49     14.67 o 
  -4   4  11      152.09      141.73     27.63 o 
  -2   4  11       30.89      114.09     36.47 o 
   0   4  11        2.41       24.81     16.55 o 
   2   4  11      296.47      299.33     26.68 o 
   4   4  11      216.12      187.42     24.30 o 
   6   4  11       67.34       86.18     30.59 o 
   8   4  11       17.07       38.72     21.25 o 
  -5   5  11       10.02       26.95     22.97 o 
  -3   5  11       50.14       48.26     26.58 o 
  -1   5  11        0.70       14.33     21.49 o 
   1   5  11       18.93       25.92     15.13 o 
   3   5  11       68.61       42.07     23.81 o 
   5   5  11       12.23       19.27     19.52 o 
 -14   0  12       43.37       11.19     17.50 o 
 -12   0  12      169.31      150.01     28.49 o 
 -10   0  12       96.14       96.09     22.56 o 
  -8   0  12       12.04       18.46      8.63 o 
  -6   0  12      150.39      168.69     29.21 o 
  -4   0  12     1547.16     1297.96     28.58 o 
  -2   0  12      144.84      137.78      9.66 o 
   0   0  12     1217.73     1038.44     47.09 o 
   2   0  12     2187.84     1976.81     27.76 o 
   4   0  12      671.38      585.38     16.61 o 
   6   0  12        1.94       -1.47      4.84 o 
   8   0  12       54.45       69.38     10.05 o 
  10   0  12     9789.91    10229.59    227.83 o 
  12   0  12      437.27      395.21     29.78 o 
  14   0  12       20.33       10.90     21.61 o 
 -13   1  12       36.25       22.79     14.45 o 
 -11   1  12       25.54       24.25     13.54 o 
  -9   1  12      230.41      261.45     14.83 o 
  -7   1  12        0.94       17.25     11.37 o 
  -5   1  12      185.51      427.09     89.91 o 
  -3   1  12     2821.85     3478.97     75.24 o 
  -1   1  12      314.85      307.46     38.06 o 
   1   1  12     5103.13     4122.74     58.92 o 
   3   1  12    11636.42    12416.99    248.23 o 
   5   1  12     1977.37     2207.56     64.27 o 
   7   1  12      213.25      263.30     12.32 o 
   9   1  12      283.53      386.96     40.69 o 
  11   1  12      127.38      158.47     18.29 o 
  13   1  12        3.54        3.18     13.35 o 
 -14   2  12       20.56       39.03     15.54 o 
 -12   2  12       31.60       21.26     12.42 o 
 -10   2  12       33.57       27.42     11.04 o 
  -6   2  12      141.47      127.95     12.64 o 
  -4   2  12      289.23      340.78     39.95 o 
  -2   2  12      353.99      410.32     14.61 o 
   0   2  12     2335.41     2522.88    102.26 o 
   2   2  12       16.27      103.88     54.40 o 
   4   2  12       61.95      174.95     29.49 o 
   6   2  12       28.98       59.52      9.22 o 
   8   2  12        0.02       38.51     11.02 o 
  10   2  12      190.47      163.34     23.13 o 
  12   2  12        0.27       -0.47     15.71 o 
 -11   3  12       39.23       23.86     13.06 o 
  -9   3  12      191.09      320.25     66.51 o 
  -7   3  12      286.98      266.90     18.51 o 
  -5   3  12      120.21      108.64     12.48 o 
  -3   3  12      210.44      186.00     13.78 o 
  -1   3  12      241.74      230.62     23.91 o 
   1   3  12        1.79       10.55     10.38 o 
   3   3  12     1364.48     1356.76     44.84 o 
   5   3  12      472.96      407.80     21.55 o 
   7   3  12      426.92      341.03     29.66 o 
   9   3  12       14.48       21.94     16.36 o 
  11   3  12        5.15       -3.54     16.69 o 
 -10   4  12       28.41        6.15     22.43 o 
  -8   4  12       36.47      170.07     79.31 o 
  -6   4  12       28.96       22.87     19.80 o 
  -4   4  12       23.53       28.64     20.11 o 
  -2   4  12        9.02       13.61     19.91 o 
   0   4  12      226.17      312.06     32.58 o 
   2   4  12       12.57       68.02     15.93 o 
   4   4  12        0.97       28.18     25.67 o 
   6   4  12       64.35       45.83     25.24 o 
   8   4  12       26.05       27.98     19.98 o 
  -5   5  12        8.75       28.14     22.97 o 
  -3   5  12       82.67       73.83     23.17 o 
  -1   5  12        5.15       -1.57     19.68 o 
   1   5  12       12.19       13.05     14.76 o 
   3   5  12       84.75       97.42     35.37 o 
   5   5  12       17.31       20.98     20.29 o 
 -13   1  13        1.92        1.94     14.23 o 
 -11   1  13       15.37       10.02     11.76 o 
  -9   1  13        4.69       28.67      9.14 o 
  -7   1  13        1.02        4.29      5.78 o 
  -5   1  13        0.30       45.05     11.56 o 
  -3   1  13    10820.20    11108.12    343.00 o 
  -1   1  13     4099.43     4130.17    132.04 o 
   1   1  13     2042.64     1643.17     28.78 o 
   5   1  13      367.54      504.82     40.05 o 
   7   1  13      808.84      780.43     28.19 o 
   9   1  13     1404.09     1204.68     78.15 o 
  11   1  13       89.95      118.48     16.23 o 
  13   1  13       11.24        8.06     11.61 o 
 -14   2  13        9.81       26.91     15.47 o 
 -12   2  13        0.25       -5.63     11.83 o 
 -10   2  13        4.23        2.32     10.30 o 
  -8   2  13      310.05      375.93     26.77 o 
  -6   2  13       14.41       30.82      8.20 o 
  -4   2  13       36.49       52.21      8.90 o 
  -2   2  13     1414.40     1439.96     89.68 o 
   0   2  13     3350.32     4043.77    260.74 o 
   2   2  13     5299.79     4827.81    221.62 o 
   4   2  13      550.54      526.09     31.08 o 
   6   2  13       67.31       72.50      8.36 o 
   8   2  13       77.88      132.44     22.12 o 
  10   2  13        5.83        7.19     12.47 o 
  12   2  13        0.45       10.46     17.83 o 
 -11   3  13        3.30       22.04     14.81 o 
  -9   3  13       56.45       76.36     21.28 o 
  -7   3  13       77.86       80.65     12.93 o 
  -5   3  13        8.71       27.55      9.40 o 
  -3   3  13       30.82       21.32     10.64 o 
  -1   3  13        8.04       23.22     18.59 o 
   1   3  13        5.36       35.95     22.71 o 
   3   3  13       93.33      132.77     15.00 o 
   5   3  13        5.49       16.84      9.72 o 
   7   3  13       31.93       96.55     21.70 o 
   9   3  13       23.54       25.74     17.61 o 
  11   3  13        2.06        0.77     14.42 o 
 -10   4  13        6.29       53.13     25.77 o 
  -8   4  13       70.89       74.87     23.91 o 
  -6   4  13        0.98        7.84     16.36 o 
  -4   4  13        0.51        3.39     19.78 o 
  -2   4  13       34.84       31.50     21.15 o 
   0   4  13      608.41      592.48     63.63 o 
   2   4  13      511.62      517.42     50.73 o 
   4   4  13       44.62       32.59     16.68 o 
   6   4  13        1.54       15.37     17.16 o 
   8   4  13       24.67       18.29     28.63 o 
  -5   5  13        0.05       16.26     27.01 o 
  -3   5  13      242.53      187.11     30.42 o 
  -1   5  13       35.74       10.12     23.04 o 
   1   5  13       21.31       13.33     14.51 o 
   3   5  13        5.68       26.10     24.28 o 
   5   5  13        2.39       12.24     15.49 o 
 -14   0  14       11.82        0.57     18.64 o 
 -12   0  14      124.69       96.09     24.38 o 
 -10   0  14      182.07      159.19     26.29 o 
  -8   0  14      193.63      202.09     15.08 o 
  -6   0  14       30.31       33.90      7.90 o 
  -4   0  14       90.81       73.02     18.83 o 
  -2   0  14      676.48      540.80     18.56 o 
   0   0  14      491.46      381.54     27.82 o 
   2   0  14     1659.00     1954.59    123.00 o 
   4   0  14      914.55      862.28     20.73 o 
   6   0  14      451.09      420.73     35.51 o 
   8   0  14      249.49      193.80     14.92 o 
  10   0  14      507.63      548.51     62.26 o 
  12   0  14      572.04      541.84     31.56 o 
  14   0  14       35.42       21.13     18.64 o 
 -13   1  14        0.04        1.48     15.97 o 
 -11   1  14       39.31       27.76     13.87 o 
  -9   1  14       80.74       66.32     12.08 o 
  -7   1  14       49.86       49.40      7.49 o 
  -5   1  14     1774.97     1769.67     86.67 o 
  -3   1  14      202.94      410.64    220.51 o 
  -1   1  14      824.11      766.03     34.03 o 
   1   1  14        6.21       61.12     23.60 o 
   3   1  14     6414.15     6686.85    184.78 o 
   5   1  14     3018.48     2825.36     56.30 o 
   7   1  14       16.58       35.03      7.24 o 
  11   1  14       15.53       25.84     11.69 o 
  13   1  14        4.14        6.48     12.28 o 
 -12   2  14        0.87       -0.93     10.96 o 
 -10   2  14       66.04      113.75     14.55 o 
  -8   2  14     1103.91      992.78     28.75 o 
  -6   2  14       56.73       81.19      9.87 o 
  -4   2  14      320.74      339.35     15.52 o 
  -2   2  14      201.20      187.91     19.09 o 
   2   2  14     4652.46     4268.25    652.14 o 
   4   2  14      435.23      482.68     19.21 o 
   6   2  14      118.64       94.13     11.56 o 
   8   2  14        1.14       38.27     15.39 o 
  10   2  14        4.27       16.05     15.71 o 
  12   2  14        6.21       -1.32     14.63 o 
 -11   3  14        3.94        9.91     11.64 o 
  -9   3  14      137.15      125.94     15.69 o 
  -7   3  14      120.88       87.71     12.92 o 
  -5   3  14      110.79      116.69     14.27 o 
  -3   3  14       79.66       80.02     12.69 o 
  -1   3  14       28.07       22.63     10.73 o 
   1   3  14      313.20      255.69     37.33 o 
   3   3  14     1723.03     1742.69     58.83 o 
   5   3  14       31.08       21.92      9.31 o 
   7   3  14      566.47      450.68     80.69 o 
   9   3  14        1.15        8.40     19.33 o 
  11   3  14        2.00        9.99     19.72 o 
 -10   4  14       48.03       45.95     30.31 o 
  -8   4  14      119.30      210.92     53.01 o 
  -6   4  14       35.39       30.51     23.57 o 
  -4   4  14      131.05      106.79     26.70 o 
  -2   4  14        0.03       23.83     20.37 o 
   2   4  14      390.68      341.07     45.26 o 
   4   4  14      105.40      100.68     23.59 o 
   6   4  14       21.67       20.61     16.27 o 
   8   4  14        1.10       -4.56     17.65 o 
  -5   5  14       38.31       42.80     24.72 o 
  -3   5  14        0.67       77.60     36.86 o 
  -1   5  14       17.04        0.90     22.08 o 
   1   5  14       14.60       11.48     15.12 o 
   3   5  14       40.10       40.73     31.74 o 
 -13   1  15       34.23       33.97     16.15 o 
 -11   1  15        1.16        4.75     11.67 o 
  -9   1  15        7.15       15.49     20.76 o 
  -7   1  15       52.87       69.92      9.01 o 
  -5   1  15     2824.10     3079.35    147.09 o 
  -3   1  15     7262.22     7097.36    312.34 o 
  -1   1  15     2185.63     2084.44     96.19 o 
   1   1  15      115.39       97.94      5.41 o 
   3   1  15       50.05      176.72     40.74 o 
   5   1  15      105.40      214.71     24.47 o 
   7   1  15       28.81       24.94      6.09 o 
   9   1  15     1552.19     1617.54    109.30 o 
  11   1  15       86.01       79.46     14.84 o 
  13   1  15        0.31       15.69     14.23 o 
 -12   2  15        1.86       -5.51     10.11 o 
 -10   2  15      560.37      565.57     28.91 o 
  -8   2  15      823.82      870.26     32.43 o 
  -6   2  15      881.59      846.85     24.25 o 
  -4   2  15      681.38      583.73     21.82 o 
  -2   2  15      254.79      366.58     11.84 o 
   0   2  15     3535.49     3437.29    149.94 o 
   2   2  15     2365.71     1981.78    232.10 o 
   4   2  15      683.72      699.38     29.24 o 
   6   2  15       31.32       17.87      9.05 o 
   8   2  15      306.23      292.49     27.31 o 
  10   2  15        1.01        8.79     16.62 o 
  12   2  15        0.06        5.40     15.33 o 
 -11   3  15       18.77       11.92     11.90 o 
  -9   3  15       31.11       53.64     13.04 o 
  -7   3  15        0.33       12.86      9.52 o 
  -5   3  15       29.21       29.64     11.31 o 
  -3   3  15        0.03       11.70      9.90 o 
  -1   3  15        8.56       11.07     13.46 o 
   1   3  15        0.00       54.58     14.20 o 
   5   3  15        0.26        2.83      9.67 o 
   7   3  15       38.66       72.17     18.32 o 
   9   3  15        9.51       15.92     17.71 o 
  11   3  15        2.45       -3.99     18.99 o 
  -8   4  15       91.01      101.66     25.38 o 
  -6   4  15      167.06      134.90     27.53 o 
  -4   4  15       28.32       49.63     29.06 o 
  -2   4  15      111.13       84.92     24.13 o 
   0   4  15      437.32      398.22     35.15 o 
   2   4  15       94.26      229.42     40.08 o 
   4   4  15       74.34       58.18     19.13 o 
   6   4  15        3.56       -1.07     14.85 o 
   8   4  15        3.68        6.10     19.78 o 
  -5   5  15       26.45       43.34     25.17 o 
  -3   5  15      138.96      116.18     29.12 o 
  -1   5  15       45.02       26.24     20.65 o 
   1   5  15        2.37        0.76     13.33 o 
   3   5  15        0.76       24.86     25.05 o 
 -14   0  16        6.42       13.86     21.89 o 
 -12   0  16       32.59       19.89     19.70 o 
 -10   0  16       90.12      108.99     24.86 o 
  -8   0  16      178.95      152.99     30.98 o 
  -6   0  16        0.04        0.15      5.83 o 
  -4   0  16     2281.94     2328.74     44.21 o 
  -2   0  16     1125.26     1106.56     66.54 o 
   0   0  16      625.94      489.02     17.51 o 
   2   0  16      118.36      127.44      7.56 o 
   4   0  16     3178.45     2813.95     86.97 o 
   6   0  16        0.27        3.55      6.13 o 
   8   0  16     1197.04     1382.71     42.20 o 
  10   0  16     1926.69     1956.34    103.32 o 
  12   0  16     1226.98     1301.10     49.39 o 
  14   0  16       34.82       26.20     20.65 o 
 -13   1  16       36.21       34.52     16.03 o 
 -11   1  16      100.82       82.99     20.51 o 
  -9   1  16       99.27       93.38     13.74 o 
  -7   1  16       25.37       31.79     11.12 o 
  -5   1  16      690.80      905.35    110.08 o 
  -3   1  16     1398.75     2065.55    227.21 o 
  -1   1  16      859.48      916.33     37.88 o 
   1   1  16        4.83        5.16      3.30 o 
   3   1  16      495.73      489.86     28.04 o 
   5   1  16      238.35      215.62     10.33 o 
   7   1  16       81.47      103.30      8.86 o 
  11   1  16       44.50       62.53     14.01 o 
  13   1  16       14.04       20.31     13.00 o 
 -12   2  16       14.08       14.10     12.50 o 
 -10   2  16      224.41      263.61     18.74 o 
  -8   2  16      317.40      496.34     47.08 o 
  -6   2  16      226.88      237.59     18.10 o 
  -4   2  16      349.03      298.20     23.32 o 
  -2   2  16       10.57       39.03     11.02 o 
   0   2  16     2933.09     2634.02     38.59 o 
   2   2  16     2397.74     2932.95    334.46 o 
   4   2  16      158.66      164.04     12.28 o 
   6   2  16        1.14        0.13      6.83 o 
   8   2  16      216.08      200.29     23.95 o 
  10   2  16       31.34       36.83     14.50 o 
  12   2  16        1.47        8.17     19.36 o 
 -11   3  16       33.81       53.44     14.90 o 
  -9   3  16       72.77       79.54     14.64 o 
  -7   3  16        0.37      -10.52     10.43 o 
  -5   3  16       76.26       71.57     19.70 o 
  -3   3  16       69.47       55.09     19.03 o 
  -1   3  16        1.91        4.30     12.85 o 
   1   3  16      703.75      544.61     89.11 o 
   3   3  16      551.89      487.67     25.39 o 
   5   3  16      327.36      278.69     25.40 o 
   7   3  16        5.01       16.47     14.54 o 
   9   3  16      137.95      102.49     22.20 o 
  11   3  16        0.26       11.44     15.90 o 
  -8   4  16      116.92      153.70     30.78 o 
  -6   4  16        0.13       17.10     20.34 o 
  -4   4  16       49.99       49.56     20.28 o 
  -2   4  16       32.87       24.23     21.28 o 
   0   4  16      231.35      252.08     56.60 o 
   2   4  16      546.81      497.32     37.21 o 
   4   4  16        6.33        8.96     18.42 o 
   6   4  16        0.27      -12.21     17.78 o 
   8   4  16       14.65       23.33     18.74 o 
  -3   5  16       49.18       67.02     35.47 o 
  -1   5  16        3.99        8.56     18.72 o 
   1   5  16        0.00       -4.45     13.07 o 
   3   5  16        3.43        6.25     15.98 o 
 -13   1  17       46.10       72.16     26.39 o 
 -11   1  17      121.49      124.66     19.78 o 
  -9   1  17      316.36      278.70     20.19 o 
  -7   1  17      416.92      471.44     22.69 o 
  -5   1  17      521.48      646.49     25.63 o 
  -3   1  17      522.44      641.97     17.37 o 
  -1   1  17      979.61      936.54     46.74 o 
   1   1  17      132.98      113.58      6.82 o 
   3   1  17      330.51      314.55     10.48 o 
   5   1  17      254.85      245.32     10.77 o 
   7   1  17      409.94      422.67     15.29 o 
   9   1  17      509.29      471.92     22.41 o 
  11   1  17       14.72       68.53     13.38 o 
  13   1  17        9.33       16.63     17.00 o 
 -12   2  17        0.21       -5.33     13.19 o 
 -10   2  17      361.01      316.65     44.37 o 
  -8   2  17      935.17     1047.12     87.31 o 
  -6   2  17      167.85      202.13     20.06 o 
  -2   2  17      228.58      184.39      8.74 o 
   0   2  17       76.15      212.49     53.39 o 
   2   2  17    10527.47     9985.07    282.44 o 
   4   2  17       71.34       49.13      9.82 o 
   6   2  17        3.16        0.04      8.02 o 
   8   2  17       57.54       44.15     16.26 o 
  10   2  17        0.74       -3.06     13.05 o 
  12   2  17        0.64        3.86     17.88 o 
 -11   3  17        5.10       34.03     16.74 o 
  -9   3  17        8.90       -8.50     19.28 o 
  -7   3  17        6.79        6.46     17.21 o 
  -5   3  17        0.22       -5.17     15.00 o 
  -3   3  17        0.10        2.05     13.50 o 
  -1   3  17        2.47        6.84     13.79 o 
   1   3  17       38.50       90.48     33.03 o 
   3   3  17        0.39       92.22     25.93 o 
   5   3  17        0.02       11.57     10.88 o 
   7   3  17        0.37       33.90     14.34 o 
   9   3  17        1.12       20.05     16.09 o 
  11   3  17        0.62        6.14     17.95 o 
  -8   4  17      196.19      268.97     37.33 o 
  -6   4  17       82.94       89.02     35.85 o 
  -4   4  17       53.10       56.86     21.56 o 
  -2   4  17        0.07       -9.17     18.45 o 
   0   4  17        4.96       43.81     21.56 o 
   2   4  17     1259.84      928.36    183.82 o 
   4   4  17        3.49        2.11     11.95 o 
   6   4  17        0.02       -4.85     17.13 o 
   8   4  17        0.00       28.40     17.10 o 
  -3   5  17       21.04       19.71     23.37 o 
  -1   5  17        2.22       -0.71     20.18 o 
   1   5  17        4.08       -3.85     13.09 o 
   3   5  17        0.50        2.12     14.92 o 
 -14   0  18        8.78        6.21     21.80 o 
 -12   0  18        3.31        4.88     16.35 o 
 -10   0  18      119.76       86.52     23.23 o 
  -8   0  18       77.42       50.35     10.08 o 
  -6   0  18       21.56        3.89      6.34 o 
  -4   0  18     6002.23     5913.42    155.94 o 
  -2   0  18      714.41      668.71     44.94 o 
   0   0  18      637.77      504.61     18.97 o 
   2   0  18      949.68      897.11     30.55 o 
   4   0  18      140.01      141.55     10.09 o 
   6   0  18     3492.54     3677.38     51.02 o 
   8   0  18     4496.60     5225.19     71.91 o 
  10   0  18      579.13      603.98     43.28 o 
  12   0  18       15.58       74.85     43.17 o 
  14   0  18       22.93        2.77     19.41 o 
 -13   1  18       22.01       34.91     16.30 o 
 -11   1  18        7.26       43.58     25.14 o 
  -9   1  18       13.00       63.47     12.66 o 
  -7   1  18      334.03      343.16     19.75 o 
  -5   1  18      137.25      212.29     22.94 o 
  -3   1  18     2743.84     2899.91    114.18 o 
  -1   1  18       57.23       95.15     20.31 o 
   1   1  18       45.35       39.71      7.04 o 
   3   1  18      171.63      217.75      8.22 o 
   5   1  18       88.81       76.30      7.24 o 
   7   1  18        9.87       36.78      7.06 o 
   9   1  18      241.23      266.54     16.27 o 
  11   1  18      271.81      348.30     23.32 o 
  13   1  18        3.93       14.84     15.61 o 
 -12   2  18        0.36       15.37     16.99 o 
  -8   2  18       95.62      210.35     38.52 o 
  -6   2  18      153.22      161.13     14.40 o 
  -4   2  18     4251.22     4556.23    140.35 o 
  -2   2  18      201.55      184.07     15.48 o 
   0   2  18     1656.63     1588.56     47.27 o 
   4   2  18      325.25      324.44     14.58 o 
   6   2  18        0.08       -4.36      9.07 o 
   8   2  18        0.00       24.68     16.59 o 
  10   2  18        0.24       -0.52     15.17 o 
  12   2  18        1.09       18.31     16.00 o 
 -11   3  18      136.83      117.57     26.13 o 
  -9   3  18       37.57       23.58     18.04 o 
  -7   3  18        0.69       -4.27     15.52 o 
  -5   3  18       32.62        8.23     18.38 o 
  -3   3  18        4.13       -4.89     13.86 o 
  -1   3  18       60.49       65.15     17.19 o 
   1   3  18       33.80       41.80     16.81 o 
   3   3  18      922.83      846.63     69.96 o 
   5   3  18       24.83       16.32     10.83 o 
   7   3  18      570.89      569.70     40.10 o 
   9   3  18      113.77      135.65     25.03 o 
  11   3  18       19.60       24.36     18.94 o 
  -8   4  18        0.17       34.63     22.88 o 
  -6   4  18       36.73       54.17     26.05 o 
  -4   4  18      365.40      297.99     35.36 o 
  -2   4  18        2.40       -4.79     18.54 o 
   0   4  18       51.40       45.43     20.24 o 
   2   4  18       56.90      130.49     44.64 o 
   4   4  18       43.26       15.98     10.44 o 
   6   4  18        5.70        7.43     17.64 o 
   8   4  18       16.47       17.23     15.53 o 
  -3   5  18       18.51       36.86     23.88 o 
  -1   5  18        0.19      -25.99     20.90 o 
   1   5  18        4.87       13.46     13.85 o 
   3   5  18       12.34       -5.38     14.03 o 
 -13   1  19       23.91       14.70     14.44 o 
 -11   1  19      100.69       75.55     17.98 o 
  -9   1  19      221.63      202.42     17.84 o 
  -5   1  19      337.75      412.34     16.01 o 
  -3   1  19      180.72      413.82     72.57 o 
  -1   1  19     3382.74     3342.76    127.50 o 
   1   1  19      528.43      500.29     14.67 o 
   3   1  19      375.74      320.82      9.87 o 
   5   1  19       92.23       97.71      8.01 o 
   7   1  19      176.77      152.56     10.41 o 
   9   1  19       29.57       45.50     10.04 o 
  11   1  19      469.24      641.49     80.55 o 
  13   1  19       40.58       81.17     22.57 o 
 -12   2  19        0.41       -0.04     16.11 o 
 -10   2  19      118.61      115.93     14.45 o 
  -8   2  19       15.42       50.10     11.87 o 
  -6   2  19      185.58      196.71     14.05 o 
  -2   2  19       17.48       21.44     17.58 o 
   0   2  19      187.09      232.43     29.45 o 
   2   2  19      412.01      356.98     19.53 o 
   4   2  19       49.80       61.60      7.53 o 
   6   2  19       34.96       41.27     10.25 o 
   8   2  19      126.86      171.60     23.21 o 
  10   2  19        3.78        2.87     14.60 o 
  12   2  19        0.12       12.52     15.54 o 
 -11   3  19       21.84       70.73     24.51 o 
  -9   3  19        0.18       -9.98     20.41 o 
  -7   3  19        0.00      -27.45     18.30 o 
  -5   3  19       14.97       -6.07     17.59 o 
  -3   3  19        6.45        9.22     14.08 o 
  -1   3  19        0.02       11.22     14.22 o 
   1   3  19       10.44       64.58     35.90 o 
   5   3  19        6.81        6.64     10.34 o 
   7   3  19       33.31      101.86     21.42 o 
   9   3  19        6.92        3.52     16.24 o 
  11   3  19        0.09       49.22     35.80 o 
  -8   4  19       54.21       87.96     30.71 o 
  -6   4  19        4.29       33.70     23.12 o 
  -4   4  19       29.77       73.33     24.61 o 
  -2   4  19        4.92        7.66     21.17 o 
   0   4  19       55.29       60.49     21.44 o 
   2   4  19       48.71       79.88     19.89 o 
   4   4  19        3.66        7.90     10.40 o 
   6   4  19       11.93       25.82     19.39 o 
   8   4  19       21.60       36.48     17.96 o 
  -3   5  19        5.98       25.84     23.84 o 
  -1   5  19       62.60       28.89     24.05 o 
   1   5  19       20.45        6.77     13.14 o 
 -14   0  20        0.00       -2.87     18.17 o 
 -12   0  20       29.75       61.28     22.75 o 
 -10   0  20       30.11       28.49     17.02 o 
  -8   0  20       22.38       26.43     10.19 o 
  -6   0  20       30.96       12.38      7.58 o 
  -4   0  20     3370.10     3317.67     56.19 o 
  -2   0  20      265.64      269.44     22.80 o 
   0   0  20     1274.32     1114.68     69.08 o 
   2   0  20      129.25      182.97     15.57 o 
   4   0  20     2772.72     2780.15    119.37 o 
   6   0  20     2915.86     2958.12    129.76 o 
   8   0  20     3451.72     4147.74    125.63 o 
  10   0  20       10.93       16.12     10.99 o 
  12   0  20      202.22      221.15     24.36 o 
 -13   1  20        3.20        0.91     15.27 o 
 -11   1  20      264.78      240.55     54.07 o 
  -9   1  20      291.26      321.94     21.50 o 
  -7   1  20      432.29      448.93     22.90 o 
  -5   1  20      357.20      366.54     15.30 o 
  -3   1  20      241.06      221.44     11.58 o 
  -1   1  20      358.95      546.51     76.53 o 
   1   1  20      477.59      431.02     11.77 o 
   3   1  20      309.47      274.29     14.36 o 
   5   1  20       35.04       26.84      5.77 o 
   7   1  20       79.94      114.80     11.52 o 
   9   1  20       56.83       56.62      9.50 o 
  13   1  20       31.98       33.67     18.44 o 
 -12   2  20       27.22        4.72     17.25 o 
 -10   2  20       10.62       19.58     11.72 o 
  -8   2  20      161.09      126.47     18.46 o 
  -6   2  20      261.00      246.06     29.90 o 
  -4   2  20        0.00       34.86      9.23 o 
  -2   2  20       32.30       55.60     10.94 o 
   0   2  20       15.54       23.64      8.31 o 
   2   2  20      259.45      256.37     35.03 o 
   4   2  20      225.27      193.85     11.44 o 
   6   2  20       82.60       68.59     11.75 o 
   8   2  20      212.64      203.10     38.63 o 
  10   2  20        1.28        5.67     17.69 o 
  12   2  20        6.34        4.11     17.24 o 
 -11   3  20      190.58      218.18     30.36 o 
  -9   3  20        6.33       -7.14     20.74 o 
  -7   3  20        2.10      -22.16     25.91 o 
  -5   3  20       16.45       10.85     15.83 o 
  -3   3  20        0.13        7.29     16.22 o 
  -1   3  20        7.04        2.38     14.76 o 
   1   3  20      315.28      380.86     31.96 o 
   3   3  20     3566.67     3175.98    212.73 o 
   5   3  20      180.66      152.78     31.84 o 
   7   3  20      154.70      131.27     23.63 o 
   9   3  20        3.07       11.36     18.64 o 
  11   3  20        2.65       20.08     19.80 o 
  -8   4  20       61.97       48.19     42.02 o 
  -6   4  20        1.91       14.34     21.19 o 
  -4   4  20       12.33       33.16     21.45 o 
  -2   4  20       91.78       44.21     23.11 o 
   0   4  20        0.15        8.34     18.79 o 
   2   4  20       35.22       45.37     13.71 o 
   4   4  20        3.45        2.16     10.11 o 
   6   4  20       39.45       37.06     17.91 o 
   8   4  20      178.70      180.57     26.44 o 
  -1   5  20        0.20        7.41     23.39 o 
   1   5  20        0.75        7.87     12.09 o 
 -13   1  21       37.78       28.63     20.46 o 
 -11   1  21        0.48       47.37     18.74 o 
  -9   1  21       63.25      123.75     15.55 o 
  -7   1  21     1347.01     1360.66     85.24 o 
  -5   1  21     2314.48     2459.57     59.41 o 
  -3   1  21       37.70       57.36      7.41 o 
  -1   1  21        0.66       48.80     10.87 o 
   1   1  21      112.32      104.30      8.56 o 
   3   1  21       28.68       36.88      5.09 o 
   5   1  21       67.70       60.45      6.69 o 
   7   1  21      979.32      976.62     23.91 o 
   9   1  21      226.92      198.75     18.39 o 
  11   1  21      137.80      180.78     25.35 o 
  13   1  21        1.32       56.46     22.53 o 
 -12   2  21        8.10        3.34     17.36 o 
 -10   2  21       38.74       55.98     15.35 o 
  -8   2  21       19.76       40.26     14.31 o 
  -6   2  21      102.55      162.52     28.58 o 
  -4   2  21       76.51       66.41     11.84 o 
  -2   2  21      145.67      185.57     16.20 o 
   0   2  21       19.27       16.79      8.95 o 
   2   2  21      258.69      198.88     15.46 o 
   4   2  21       24.41       24.08      6.54 o 
   6   2  21       19.43       43.32      9.85 o 
   8   2  21       78.20       99.18     20.31 o 
  10   2  21        4.11       14.43     14.54 o 
  12   2  21        1.81        7.66     17.21 o 
 -11   3  21        5.78       37.00     38.20 o 
  -9   3  21        0.16        1.02     19.66 o 
  -7   3  21        2.92      -19.04     19.17 o 
  -5   3  21        2.29       -5.66     17.00 o 
  -3   3  21        1.81        5.14     16.28 o 
  -1   3  21       11.03       16.98     16.35 o 
   5   3  21        2.52       19.31     10.85 o 
   7   3  21        0.28       30.26     19.22 o 
   9   3  21        0.13      -10.61     15.12 o 
  -8   4  21        0.76       40.88     28.53 o 
  -6   4  21       18.50       29.25     24.42 o 
  -4   4  21       68.50       71.97     22.37 o 
  -2   4  21       28.02       16.76     20.47 o 
   0   4  21        2.95       -4.53     17.71 o 
   2   4  21        8.92       20.39     11.85 o 
   4   4  21        2.78       -0.07      9.10 o 
   6   4  21       10.24        0.18     17.75 o 
   8   4  21        2.47       18.28     16.73 o 
  -1   5  21       12.40       16.32     24.04 o 
   1   5  21        0.17       -8.76     11.10 o 
 -14   0  22       18.90       18.64     22.47 o 
 -12   0  22       16.97       -1.24     17.21 o 
 -10   0  22        9.14       27.34     18.64 o 
  -8   0  22        4.67       -1.29      8.75 o 
  -6   0  22      138.44      154.50     17.26 o 
  -4   0  22      590.98      566.32     40.59 o 
  -2   0  22     5182.62     5049.04    146.14 o 
   0   0  22     1133.20     1154.71     30.25 o 
   2   0  22      392.25      359.52     24.48 o 
   4   0  22      921.05      922.38     40.04 o 
   6   0  22      271.55      285.26     17.16 o 
   8   0  22       20.50       55.19     11.52 o 
  10   0  22        4.34       -3.77     10.83 o 
  12   0  22       15.13       12.09     22.18 o 
 -13   1  22        0.07       -0.42     14.16 o 
 -11   1  22       57.12       46.18     16.47 o 
  -9   1  22      250.02      243.55     19.05 o 
  -5   1  22      293.61      483.95     42.20 o 
  -3   1  22       93.30       73.41      8.02 o 
  -1   1  22        3.25       24.07      5.32 o 
   1   1  22     1051.42     1010.56     38.84 o 
   3   1  22       19.04       25.84      4.53 o 
   5   1  22        1.80       22.87      5.75 o 
   7   1  22      148.26      259.17     16.27 o 
   9   1  22      136.05      127.98     13.27 o 
  11   1  22      322.36      365.55     31.34 o 
  13   1  22      228.96      371.82     92.02 o 
 -12   2  22       66.77       48.32     19.56 o 
 -10   2  22       15.90       39.52     15.53 o 
  -8   2  22        0.01       -2.74     13.08 o 
  -6   2  22      216.92      207.29     19.58 o 
  -4   2  22      370.92      400.34     23.65 o 
  -2   2  22      305.39      340.52     25.97 o 
   0   2  22       39.05       33.15     10.64 o 
   2   2  22       11.81       47.89     13.77 o 
   4   2  22        0.01        1.03      5.54 o 
   6   2  22       64.95       66.25     10.44 o 
   8   2  22      352.92      299.79     29.97 o 
  10   2  22       17.00       13.74     13.77 o 
  12   2  22        5.06        1.34     19.52 o 
 -11   3  22       43.08       30.97     20.20 o 
  -9   3  22        4.15       -5.05     21.27 o 
  -7   3  22       38.24       19.84     23.42 o 
  -5   3  22       28.75       -0.03     15.54 o 
  -3   3  22      164.82      158.12     38.43 o 
  -1   3  22       84.53       77.33     20.56 o 
   1   3  22     8700.12     8377.00    572.11 o 
   3   3  22      117.11      146.66     17.23 o 
   5   3  22       49.23       25.08     11.69 o 
   7   3  22       25.03       14.63     15.42 o 
   9   3  22       32.78       20.87     18.47 o 
  -8   4  22       22.49       13.30     26.29 o 
  -6   4  22       20.32       27.17     20.07 o 
  -4   4  22       48.09       54.40     24.99 o 
  -2   4  22       19.01       48.41     20.10 o 
   0   4  22       16.94       15.57     19.38 o 
   2   4  22        9.29       17.93     10.98 o 
   4   4  22        3.06       -9.61      8.60 o 
   6   4  22        3.45      -12.65     17.33 o 
 -13   1  23        1.47       17.53     21.27 o 
 -11   1  23       38.58       42.00     21.99 o 
  -9   1  23      187.43      166.65     24.21 o 
  -7   1  23     1235.51     1243.81     36.66 o 
  -5   1  23     1672.15     1644.13     41.92 o 
  -3   1  23       12.98       10.90      5.65 o 
  -1   1  23      481.27      484.96     35.88 o 
   1   1  23       82.61      101.15      6.79 o 
   3   1  23       11.07       14.34      4.44 o 
   5   1  23      300.96      266.70     15.62 o 
   7   1  23     1470.05     1465.44     51.49 o 
   9   1  23       29.85       49.09     11.59 o 
  11   1  23      106.88      141.66     22.64 o 
 -12   2  23       89.72       81.62     41.02 o 
 -10   2  23      231.95      232.36     30.45 o 
  -8   2  23        8.13       -3.20     13.05 o 
  -6   2  23        1.20       51.05     19.36 o 
  -4   2  23      186.09      187.25     16.53 o 
  -2   2  23      120.13      151.37     24.10 o 
   0   2  23      138.90       77.99     11.80 o 
   2   2  23      270.07      198.33     18.55 o 
   4   2  23        1.95       -4.29      5.51 o 
   6   2  23       20.99       30.34      9.67 o 
   8   2  23        0.29       45.66     16.67 o 
  10   2  23       15.52       27.12     15.44 o 
  12   2  23       22.61       22.88     18.23 o 
 -11   3  23        0.00       32.71     21.88 o 
  -9   3  23        2.90       -3.55     22.07 o 
  -7   3  23        0.89       -0.03     20.66 o 
  -5   3  23        0.02       19.36     19.54 o 
  -3   3  23        2.57       23.63     17.70 o 
  -1   3  23        0.26       40.95     18.98 o 
   3   3  23        9.45       60.29     16.58 o 
   5   3  23       14.78       11.65     10.04 o 
   7   3  23        1.51       18.20     17.33 o 
   9   3  23       16.27        7.13     18.15 o 
  -8   4  23        0.01        6.71     31.50 o 
  -6   4  23       32.67       29.36     25.24 o 
  -4   4  23        1.04       20.67     20.29 o 
  -2   4  23       39.38       20.90     20.10 o 
   0   4  23       24.81       52.95     25.77 o 
   2   4  23       35.09       21.30     10.41 o 
   4   4  23        1.14        6.88      8.79 o 
   6   4  23       17.41       17.07     17.52 o 
 -12   0  24       17.26       20.65     22.37 o 
 -10   0  24        0.36       -3.44     16.35 o 
  -8   0  24      489.51      478.24     42.69 o 
  -6   0  24        0.12      -10.26      8.92 o 
  -4   0  24      726.81      632.27     45.27 o 
  -2   0  24     3674.09     3188.49     56.93 o 
   0   0  24      207.66      169.23     13.22 o 
   2   0  24        4.70        4.01      4.94 o 
   4   0  24        3.70        8.51      6.58 o 
   6   0  24     2838.59     3196.56     51.39 o 
   8   0  24      236.14      227.32     16.85 o 
  10   0  24       20.39       15.07     11.17 o 
  12   0  24       49.10       52.64     16.72 o 
 -13   1  24        0.68      -15.72     16.54 o 
 -11   1  24       16.12       38.67     17.59 o 
  -9   1  24        2.20       19.54     11.75 o 
  -7   1  24      987.87     1116.26     62.79 o 
  -3   1  24        9.17       15.43      6.38 o 
  -1   1  24        8.46       38.17      5.74 o 
   1   1  24      577.81      448.46     11.53 o 
   3   1  24       69.29       63.03      6.91 o 
   5   1  24       45.67       66.84      9.11 o 
   7   1  24      218.48      430.88     33.59 o 
   9   1  24       77.39       69.10     11.44 o 
  11   1  24       88.63      130.58     22.36 o 
 -12   2  24        0.66       47.08     18.18 o 
 -10   2  24       21.73       55.42     15.76 o 
  -8   2  24        0.75       -9.58     13.00 o 
  -6   2  24      200.77      213.74     28.11 o 
  -4   2  24      277.25      276.75     19.38 o 
  -2   2  24        1.75       16.28      8.83 o 
   0   2  24        0.23       65.32     23.04 o 
   2   2  24      150.02      138.76     14.00 o 
   4   2  24      123.38       73.62     11.02 o 
   6   2  24        3.52       12.95      8.32 o 
   8   2  24      267.53      261.61     60.23 o 
  10   2  24       16.66       13.07     14.58 o 
  -9   3  24        2.27      -15.61     21.32 o 
  -7   3  24       67.80       68.78     22.34 o 
  -5   3  24      192.26      219.31     29.88 o 
  -3   3  24      143.60       88.37     20.57 o 
  -1   3  24      149.29      147.99     24.03 o 
   1   3  24      126.92      213.70     32.36 o 
   3   3  24     1138.07      776.15     82.84 o 
   5   3  24      100.63       83.97     12.35 o 
   7   3  24        0.59        9.86     18.05 o 
   9   3  24        4.39        0.81     15.73 o 
  -6   4  24       29.59       23.10     28.87 o 
  -4   4  24       20.69       11.67     22.32 o 
  -2   4  24        9.72        3.99     20.89 o 
   0   4  24       85.76       85.47     22.86 o 
   2   4  24       32.06       12.60      9.78 o 
   4   4  24       24.94       18.06      9.49 o 
   6   4  24        0.98       18.00     15.68 o 
 -13   1  25        9.87       15.11     16.80 o 
 -11   1  25        0.44        4.92     15.56 o 
  -9   1  25       40.24       32.00     11.71 o 
  -5   1  25        2.34       29.24      8.76 o 
  -3   1  25       89.31       94.82      9.77 o 
  -1   1  25        5.14       17.76      5.17 o 
   1   1  25      221.09      202.26     22.25 o 
   3   1  25        0.38        9.14      5.07 o 
   5   1  25       18.80       20.86      7.64 o 
   7   1  25     1220.87     1350.17     67.94 o 
   9   1  25        0.00       16.41     10.11 o 
  11   1  25      129.81      174.16     23.81 o 
 -12   2  25      174.50      176.44     32.70 o 
 -10   2  25       24.44       44.58     15.99 o 
  -8   2  25        4.15        3.22     17.39 o 
  -6   2  25       30.84       29.73     17.06 o 
  -4   2  25        2.61       27.45     15.86 o 
  -2   2  25       10.15        5.16      9.67 o 
   0   2  25     1018.54      963.61     33.54 o 
   2   2  25      369.39      401.14     22.31 o 
   4   2  25       54.36       58.24     11.83 o 
   6   2  25       36.81       28.41      8.57 o 
   8   2  25      130.10       98.36     17.92 o 
  10   2  25       78.54       99.03     18.56 o 
  -9   3  25        0.69       -4.89     19.50 o 
  -7   3  25       11.91        2.21     19.87 o 
  -5   3  25        1.32       31.99     17.31 o 
  -3   3  25        0.93       25.72     18.85 o 
  -1   3  25       36.95       43.75     18.36 o 
   1   3  25        6.83       33.44     14.98 o 
   3   3  25       58.18      114.30     26.47 o 
   5   3  25        0.03       12.16      8.34 o 
   7   3  25        1.06        2.69     15.99 o 
   9   3  25        0.79      -13.27     16.80 o 
  -6   4  25        0.89       21.27     26.10 o 
  -4   4  25        9.03       33.10     22.81 o 
  -2   4  25        1.44      -20.20     19.11 o 
   0   4  25      203.04      165.68     26.79 o 
   2   4  25       30.87       24.49     10.31 o 
   4   4  25        7.27        4.53      9.30 o 
   6   4  25        3.46       24.51     16.35 o 
 -12   0  26        0.29        0.67     22.75 o 
 -10   0  26       52.39       39.29     21.61 o 
  -8   0  26      825.52      843.64     58.61 o 
  -6   0  26     1344.62     1300.39    253.12 o 
  -4   0  26       41.34       41.56     10.91 o 
  -2   0  26      150.68      187.34     15.78 o 
   0   0  26     2190.88     2203.52    111.57 o 
   2   0  26      369.76      417.47     52.18 o 
   4   0  26        4.80       -0.22      5.90 o 
   6   0  26      935.92      991.96     29.41 o 
   8   0  26       17.51       17.98      9.59 o 
  10   0  26        9.18        0.41     14.39 o 
 -13   1  26        4.63        3.62     15.76 o 
 -11   1  26        8.46        3.25     14.42 o 
  -9   1  26       52.56       34.89     12.47 o 
  -7   1  26      138.48      165.96     30.21 o 
  -5   1  26      190.41      158.20     12.25 o 
  -3   1  26       23.87       22.21      7.11 o 
  -1   1  26      279.21      261.07     19.09 o 
   1   1  26      138.38      127.13     15.24 o 
   3   1  26        0.03        4.24      4.52 o 
   5   1  26      150.02      125.68     11.80 o 
   7   1  26       24.04      115.60     18.27 o 
   9   1  26       65.08       70.64     11.88 o 
  11   1  26       53.78       68.59     17.35 o 
 -12   2  26       16.07       40.53     20.14 o 
 -10   2  26        0.72        1.34     21.37 o 
  -8   2  26        5.91      -11.97     13.98 o 
  -6   2  26      123.03       82.20     19.53 o 
  -4   2  26       10.87        7.23     10.15 o 
  -2   2  26       12.19       16.94      9.90 o 
   2   2  26     1410.98     1331.56     57.79 o 
   4   2  26      198.57      203.98     15.10 o 
   6   2  26      426.99      332.52     19.06 o 
   8   2  26       18.26       26.35     14.65 o 
  10   2  26       29.65       45.57     17.26 o 
  -9   3  26        1.85      -13.86     18.31 o 
  -7   3  26        0.05       -2.29     21.40 o 
  -5   3  26       26.43       22.90     25.38 o 
  -3   3  26       54.23       31.72     16.79 o 
  -1   3  26       16.60       19.53     16.40 o 
   1   3  26       56.53       49.19     15.59 o 
   3   3  26      617.08      436.44     89.98 o 
   5   3  26        8.58        9.19      9.03 o 
   7   3  26       11.04       16.36     15.20 o 
   9   3  26       12.46       14.10     18.45 o 
  -6   4  26       52.55       38.37     23.78 o 
  -4   4  26       24.12       30.85     40.63 o 
  -2   4  26        1.56        3.22     16.92 o 
   0   4  26      156.69      125.87     24.34 o 
   2   4  26      142.28       97.83     20.20 o 
   4   4  26       49.73       20.33     10.34 o 
   6   4  26      127.99      131.41     22.28 o 
 -11   1  27        4.94        3.75     15.14 o 
  -9   1  27        0.71        7.10     11.40 o 
  -7   1  27      683.40      671.35     53.23 o 
  -5   1  27       19.68       32.15     10.24 o 
  -3   1  27        0.05        4.50      7.13 o 
  -1   1  27       87.03      148.54     16.53 o 
   1   1  27       79.77       97.52     10.99 o 
   3   1  27        7.80        3.14      4.88 o 
   5   1  27      280.98      326.18     16.77 o 
   7   1  27        2.15       17.23      8.51 o 
   9   1  27       28.91       53.67     13.23 o 
  11   1  27        0.39       10.87     13.74 o 
 -12   2  27       13.97        5.07     25.81 o 
 -10   2  27       30.20       16.73     16.35 o 
  -8   2  27       32.91       20.29     17.34 o 
  -6   2  27        1.73       13.54     16.73 o 
  -4   2  27       99.03      102.89     13.60 o 
  -2   2  27        8.23        7.36      8.72 o 
   0   2  27     1194.49     1201.94     38.98 o 
   2   2  27      537.40      575.86     26.83 o 
   4   2  27      666.77      514.67     30.00 o 
   6   2  27      158.48      136.60     13.92 o 
   8   2  27       79.87       70.21     15.36 o 
  10   2  27       37.71       37.78     15.41 o 
  -9   3  27        0.36       -9.09     20.00 o 
  -7   3  27        0.03       -2.36     17.67 o 
  -5   3  27        0.29       -1.08     16.06 o 
  -3   3  27        4.28       28.48     18.64 o 
  -1   3  27        4.30       42.07     17.51 o 
   1   3  27       37.18       15.24     12.68 o 
   3   3  27        6.30       46.77     18.75 o 
   5   3  27       37.68       30.00     10.85 o 
   7   3  27        9.54       14.30     12.58 o 
   9   3  27       15.81       34.11     52.97 o 
  -6   4  27        3.55       37.38     26.42 o 
  -4   4  27       10.40        5.73     20.43 o 
  -2   4  27       11.57        3.57     17.49 o 
   0   4  27      270.26      217.47     28.18 o 
   2   4  27       82.31       52.95     21.58 o 
   4   4  27      109.29       65.74     15.80 o 
 -12   0  28       21.22       37.38     24.86 o 
 -10   0  28       26.62       21.13     20.27 o 
  -8   0  28       39.65       70.27     24.09 o 
  -6   0  28     4313.09     4570.70    404.13 o 
  -4   0  28      339.53      257.22     20.68 o 
  -2   0  28     1077.66      947.72     32.65 o 
   0   0  28      142.56      169.99     14.13 o 
   2   0  28       60.23       55.00     11.25 o 
   4   0  28       31.55       26.98     11.07 o 
   6   0  28     1363.42     1497.25     96.42 o 
   8   0  28       26.28       23.86     11.76 o 
  10   0  28       15.28        8.13     24.00 o 
 -11   1  28        7.05       -0.80     15.42 o 
  -9   1  28        8.00        4.57     10.73 o 
  -5   1  28       43.07       16.74     12.70 o 
  -3   1  28      173.00      165.39     14.37 o 
  -1   1  28      386.03      355.33     18.89 o 
   1   1  28       98.35       69.13      9.84 o 
   3   1  28       23.84       11.62      5.64 o 
   7   1  28      129.97      130.46     21.02 o 
   9   1  28      194.53      188.22     16.10 o 
  11   1  28       52.40       75.79     16.75 o 
 -10   2  28        1.65       15.53     17.40 o 
  -8   2  28        0.98        0.88     16.86 o 
  -6   2  28      201.23      224.50     26.97 o 
  -4   2  28        0.05       14.66      9.87 o 
  -2   2  28       11.95        7.32     10.06 o 
   0   2  28      322.01      371.91     81.24 o 
   2   2  28      512.95      544.29     77.93 o 
   4   2  28       32.28       76.17      9.74 o 
   6   2  28      163.42      102.27     12.43 o 
   8   2  28       26.35       39.76     12.68 o 
  10   2  28       26.69       27.42     15.58 o 
  -9   3  28        2.27       -6.25     23.08 o 
  -7   3  28        0.67      -15.03     17.87 o 
  -5   3  28       20.77        8.75     17.44 o 
  -3   3  28      486.18      424.43     37.63 o 
  -1   3  28      198.56      170.07     20.04 o 
   1   3  28        2.83       -1.12     12.49 o 
   3   3  28        0.64        2.90      7.71 o 
   5   3  28        5.63        7.99      9.62 o 
   7   3  28        8.82       28.27     13.92 o 
  -6   4  28       32.75       40.40     24.47 o 
  -4   4  28        8.61       -4.56     23.38 o 
  -2   4  28        8.11       -1.18     19.30 o 
   0   4  28       40.66       79.43     21.22 o 
   2   4  28       61.51       49.11     11.38 o 
   4   4  28        0.59        6.28      9.16 o 
 -11   1  29        0.01       -7.90     20.60 o 
  -9   1  29        5.14        0.71     11.16 o 
  -7   1  29      191.06      196.78     25.58 o 
  -5   1  29        0.00      -10.42      7.57 o 
  -3   1  29      192.31      231.00     23.57 o 
  -1   1  29      155.74      152.82     13.67 o 
   1   1  29       81.78       87.02     10.96 o 
   3   1  29       14.93       11.40      7.53 o 
   5   1  29      990.39      907.92     44.16 o 
   7   1  29      205.43      215.50     21.27 o 
   9   1  29        9.29       38.91     11.06 o 
  11   1  29        0.23       40.70     15.28 o 
 -10   2  29       31.55       42.64     19.77 o 
  -8   2  29        0.83      -10.11     15.32 o 
  -6   2  29       14.74       25.48     15.63 o 
  -4   2  29        0.40        3.01      9.46 o 
  -2   2  29        2.74        4.00      9.20 o 
   0   2  29      435.60      419.84     24.09 o 
   2   2  29     1262.81     1255.13     75.52 o 
   4   2  29      177.71      170.71     21.70 o 
   6   2  29        1.24       19.69      9.30 o 
   8   2  29       12.62       15.26     10.62 o 
  10   2  29        3.74       17.69     16.59 o 
  -9   3  29        0.62        5.08     20.55 o 
  -7   3  29        0.95       -1.81     20.44 o 
  -5   3  29        4.91       17.72     20.88 o 
  -3   3  29        2.49       72.60     22.59 o 
  -1   3  29       40.33      107.34     17.96 o 
   1   3  29       33.72       32.70     13.58 o 
   3   3  29       13.31        8.39      8.52 o 
   5   3  29        5.32        4.44      9.35 o 
   7   3  29        1.52       19.54     18.79 o 
  -6   4  29        2.81        3.19     25.56 o 
  -4   4  29        0.24       -3.14     21.66 o 
  -2   4  29        0.10        1.79     18.44 o 
   0   4  29       77.62       71.04     21.26 o 
   2   4  29      199.51      123.20     20.02 o 
   4   4  29       49.96       47.15     14.33 o 
 -12   0  30        7.15       -7.46     24.28 o 
 -10   0  30        0.00       -9.27     21.22 o 
  -8   0  30      608.68      606.44     53.64 o 
  -6   0  30     1645.21     1881.97    144.46 o 
  -4   0  30        0.08       -1.74     10.85 o 
  -2   0  30       32.00       35.57      9.41 o 
   0   0  30      160.53      151.71     17.74 o 
   2   0  30        8.41        1.60      5.65 o 
   4   0  30       18.24        3.93      9.61 o 
   6   0  30      586.81      612.59    139.87 o 
   8   0  30        1.38      -18.93     16.92 o 
  10   0  30        2.04       14.91     25.24 o 
 -11   1  30       18.58       35.29     19.73 o 
  -9   1  30       40.33       40.98     13.81 o 
  -7   1  30       62.92       94.08     15.31 o 
  -5   1  30       37.03       16.48     10.70 o 
  -3   1  30      159.85      162.27     27.50 o 
  -1   1  30      303.19      334.09     19.19 o 
   1   1  30       97.71       97.99     15.44 o 
   3   1  30      100.56       53.08      7.37 o 
   7   1  30      277.47      287.84     20.46 o 
   9   1  30        0.01       16.57     11.16 o 
  11   1  30       94.01      127.95     24.64 o 
 -10   2  30        0.26       -4.57     15.41 o 
  -8   2  30        0.22        5.47     17.70 o 
  -6   2  30        2.90       16.59     16.31 o 
  -4   2  30       20.58       19.87     10.85 o 
  -2   2  30        1.36       -2.36      9.43 o 
   0   2  30        2.20       52.07     15.59 o 
   2   2  30      160.46      266.19     31.62 o 
   4   2  30      443.70      373.70     38.59 o 
   6   2  30      102.20       75.73     10.90 o 
   8   2  30       17.52        2.30     10.19 o 
  10   2  30       57.21       70.83     19.49 o 
  -9   3  30       66.85       68.94     30.79 o 
  -7   3  30        8.01      -19.01     19.58 o 
  -5   3  30       58.02       12.09     16.22 o 
  -3   3  30      167.92      178.89     26.91 o 
  -1   3  30     1029.32      930.81     44.71 o 
   1   3  30       72.99       58.31     14.15 o 
   3   3  30        0.01        8.11      9.24 o 
   5   3  30       20.39       24.48     11.36 o 
   7   3  30       27.13       31.81     17.22 o 
  -4   4  30        0.29       16.04     35.33 o 
  -2   4  30        0.31       -6.22     17.62 o 
   0   4  30        1.21       23.06     27.25 o 
   2   4  30        1.85       13.96     10.13 o 
   4   4  30       39.04       31.10      9.81 o 
 -11   1  31        0.77       -7.02     17.56 o 
  -9   1  31       16.68       26.17     14.35 o 
  -7   1  31      113.46      109.89     15.81 o 
  -5   1  31       46.73       23.99     14.11 o 
  -3   1  31        3.61       15.18      9.46 o 
  -1   1  31      184.77      263.01     18.88 o 
   1   1  31       25.90       27.72      8.75 o 
   3   1  31       79.65       67.11      7.83 o 
   5   1  31      526.95      499.37     34.25 o 
   7   1  31        3.13       31.75      9.56 o 
   9   1  31      148.28      173.97     18.65 o 
 -10   2  31        0.39        0.83     17.14 o 
  -8   2  31        1.33      -24.27     16.32 o 
  -6   2  31       49.09       50.21     17.70 o 
  -4   2  31       48.58       24.38     11.44 o 
  -2   2  31        0.02       10.10     12.25 o 
   0   2  31       17.96       28.96     11.74 o 
   2   2  31       73.28      132.61     16.07 o 
   4   2  31      194.18      158.36     15.57 o 
   6   2  31       84.68       83.20     11.76 o 
   8   2  31       27.39       17.75     12.50 o 
  -9   3  31        0.79       20.10     28.25 o 
  -7   3  31        2.67       26.31     20.62 o 
  -5   3  31        0.08       -2.18     17.68 o 
  -3   3  31        2.73       18.02     16.08 o 
  -1   3  31      102.69      178.91     54.16 o 
   1   3  31       14.28       42.47     13.75 o 
   3   3  31        9.15        2.73      8.45 o 
   5   3  31        0.46        9.21     10.82 o 
   7   3  31        6.62       30.38     16.80 o 
  -4   4  31       12.63       15.55     19.36 o 
  -2   4  31        0.20       -2.70     19.19 o 
   0   4  31       24.94       11.60     18.10 o 
   2   4  31       36.16       23.75     10.20 o 
 -12   0  32       49.13       17.21     27.53 o 
 -10   0  32        7.32      -33.27     22.18 o 
  -8   0  32     1134.96     1300.26     80.88 o 
  -6   0  32       22.22       56.75     15.63 o 
  -4   0  32      321.85      264.63     65.83 o 
  -2   0  32       17.45       15.58      9.72 o 
   0   0  32       46.95       39.17      9.30 o 
   2   0  32       36.35       23.53      6.70 o 
   4   0  32       43.10       27.34     16.73 o 
   6   0  32        1.67        3.35     19.31 o 
   8   0  32        0.51        1.63     15.11 o 
  10   0  32       58.58       45.22     29.16 o 
 -11   1  32        2.94       -1.83     19.36 o 
  -9   1  32       84.71       88.21     16.38 o 
  -7   1  32        9.33       79.86     19.26 o 
  -5   1  32       13.69       22.10     11.43 o 
  -3   1  32        0.37       -0.98      9.62 o 
  -1   1  32      798.44      942.30     59.17 o 
   1   1  32        1.84       13.03      7.66 o 
   3   1  32      121.72      103.34      8.73 o 
   5   1  32       59.88      132.92     15.90 o 
   7   1  32       11.39        1.28      9.16 o 
   9   1  32       79.73       79.88     15.10 o 
 -10   2  32        0.41        8.99     17.57 o 
  -8   2  32       15.16       -1.35     18.17 o 
  -6   2  32        5.27       -5.77     15.29 o 
  -4   2  32        2.08        9.37     10.76 o 
  -2   2  32       47.29       61.90     12.47 o 
   0   2  32       72.58       71.73     13.43 o 
   2   2  32      354.79      297.24     29.77 o 
   4   2  32       51.92       64.48      8.68 o 
   6   2  32       21.80       25.20      8.69 o 
   8   2  32        3.75       15.02     11.89 o 
  -7   3  32        0.01        1.54     18.54 o 
  -5   3  32       31.17       17.87     18.83 o 
  -3   3  32       56.12       59.19     20.80 o 
  -1   3  32      233.42      215.07     22.09 o 
   1   3  32       68.80       56.34     14.71 o 
   3   3  32       12.87       12.30      8.46 o 
   5   3  32       10.18        2.58      9.01 o 
   7   3  32        2.58       -0.31     12.59 o 
  -2   4  32       57.96       46.70     19.96 o 
   0   4  32       19.42       28.57     16.93 o 
   2   4  32       57.57       14.02     13.51 o 
 -11   1  33        9.63       18.51     19.00 o 
  -9   1  33        4.16       19.98     22.75 o 
  -7   1  33      357.43      339.39     51.25 o 
  -5   1  33       10.98       14.83     10.96 o 
  -3   1  33       83.98      115.78     14.61 o 
   1   1  33      171.81      213.63     16.18 o 
   3   1  33      513.34      456.36     46.67 o 
   5   1  33      937.09      913.00     86.14 o 
   7   1  33       32.43       26.15     10.58 o 
   9   1  33        9.20       33.96     12.42 o 
 -10   2  33        2.91       -5.41     17.27 o 
  -8   2  33        2.90       12.54     18.00 o 
  -6   2  33        0.01        0.10     14.60 o 
  -4   2  33        9.69        6.21     11.11 o 
  -2   2  33      116.44      139.56     24.91 o 
   0   2  33        4.12        8.27      9.81 o 
   2   2  33       51.74       65.10     17.35 o 
   4   2  33      322.26      204.70     34.22 o 
   6   2  33       21.01       32.80      9.87 o 
   8   2  33        0.38        6.17     11.96 o 
  -7   3  33        0.00      -10.02     20.32 o 
  -5   3  33        3.11       28.37     19.48 o 
  -3   3  33        0.71        3.11     16.09 o 
  -1   3  33        0.90       53.69     14.68 o 
   1   3  33       12.14        7.84     11.83 o 
   3   3  33        0.05       -1.51      8.47 o 
   5   3  33        7.04        6.56      9.68 o 
   7   3  33        0.05       30.08     16.44 o 
  -2   4  33       45.56       42.99     21.77 o 
   0   4  33        5.40       -7.25     16.72 o 
 -10   0  34        0.07      -15.20     25.43 o 
  -8   0  34      123.49      157.66     40.63 o 
  -6   0  34      297.45      318.59     71.28 o 
  -4   0  34        1.44       -1.24     12.00 o 
  -2   0  34      174.67      172.66     31.17 o 
   0   0  34      183.85      237.20     30.69 o 
   2   0  34       61.16       48.86     19.03 o 
   4   0  34      751.46      818.88     58.42 o 
   6   0  34      176.64      209.00     36.04 o 
   8   0  34       70.53       63.58     23.61 o 
  10   0  34       34.64       47.52     30.98 o 
 -11   1  34        1.51       11.38     30.69 o 
  -9   1  34        1.36       10.04     28.78 o 
  -7   1  34      128.61      239.02     25.91 o 
  -5   1  34      153.15      175.62     16.95 o 
  -3   1  34       32.05       39.62     10.53 o 
  -1   1  34       21.36       48.37     11.43 o 
   1   1  34       95.69      133.73     13.71 o 
   3   1  34       44.30      100.31     15.94 o 
   5   1  34      140.01      189.28     17.11 o 
   7   1  34       75.50       65.23     13.05 o 
   9   1  34       10.05       21.43     12.56 o 
 -10   2  34        1.63       -0.50     25.05 o 
  -8   2  34       22.25       10.77     21.27 o 
  -6   2  34        4.26       -0.15     15.13 o 
  -4   2  34       34.60       12.86     11.70 o 
  -2   2  34      257.11      228.96     24.20 o 
   0   2  34        2.85       -0.30      9.49 o 
   2   2  34        3.49       11.02     14.16 o 
   4   2  34      288.50      175.47     33.24 o 
   6   2  34       73.09       65.56     11.21 o 
   8   2  34       86.84       94.94     14.99 o 
  -7   3  34       10.14       -6.43     21.82 o 
  -5   3  34        3.82       13.18     18.10 o 
  -3   3  34       34.10       16.12     17.67 o 
  -1   3  34       31.38       72.81     47.61 o 
   1   3  34        6.19        9.04     10.59 o 
   3   3  34       12.08        6.84      6.11 o 
   5   3  34        6.94        6.34      8.89 o 
  -9   1  35        2.78       37.38     32.60 o 
  -7   1  35        4.02       60.37     18.45 o 
  -5   1  35      132.57      178.79     22.71 o 
  -3   1  35       37.02       29.49     10.91 o 
  -1   1  35      137.92      128.00     14.90 o 
   1   1  35      297.60      301.73     18.94 o 
   3   1  35      442.32      361.30     61.92 o 
   5   1  35       78.04       82.10     13.20 o 
   7   1  35        8.16       -1.96     10.24 o 
   9   1  35       37.78       44.60     18.65 o 
  -8   2  35        0.21        9.59     18.40 o 
  -6   2  35        0.46        3.67     14.67 o 
  -4   2  35        0.05      -15.01     10.01 o 
  -2   2  35      649.79      609.12     30.32 o 
   0   2  35      165.82      179.46     18.19 o 
   2   2  35        0.01       -9.19      6.24 o 
   4   2  35        4.91       20.94      6.82 o 
   6   2  35        0.00       12.68      9.01 o 
   8   2  35       13.14       32.83     14.98 o 
  -7   3  35        0.14       -2.21     19.26 o 
  -5   3  35        0.04       -3.11     18.73 o 
  -3   3  35        2.91      -11.96     17.16 o 
  -1   3  35        8.17       10.71     12.54 o 
   1   3  35        0.68      -10.56     12.20 o 
   3   3  35        0.23       -1.97      6.89 o 
   5   3  35        0.01        4.26      8.15 o 
 -10   0  36       22.65        5.64     33.08 o 
  -8   0  36      219.44      336.35     48.47 o 
  -6   0  36       69.24       50.59     14.12 o 
  -4   0  36       48.17       31.85     13.66 o 
  -2   0  36        0.02       13.77     15.11 o 
   0   0  36        1.52        4.40     15.01 o 
   2   0  36      103.42      105.74     26.96 o 
   4   0  36      386.38      378.41     41.78 o 
   6   0  36       29.73       42.07     24.86 o 
   8   0  36      141.32      138.34     32.12 o 
  -9   1  36       43.62       23.33     29.93 o 
  -7   1  36      180.94      195.33     25.91 o 
  -5   1  36       43.02       80.45     15.12 o 
  -3   1  36       14.97       17.05     11.11 o 
  -1   1  36        0.23       11.47      9.69 o 
   1   1  36        0.22       33.48      9.67 o 
   3   1  36      470.88      359.47     55.24 o 
   5   1  36      164.37      186.96     21.82 o 
   7   1  36        5.02       -0.24      9.49 o 
   9   1  36        5.06       15.63     18.37 o 
  -8   2  36       25.09       19.73     19.23 o 
  -6   2  36        1.05        6.47     17.70 o 
  -4   2  36       36.32       15.31     12.23 o 
  -2   2  36        4.60      125.81     49.26 o 
   0   2  36       80.92       72.49     13.56 o 
   2   2  36       25.66        3.33      4.42 o 
   4   2  36      114.24       61.23     11.87 o 
   6   2  36       78.33       71.31     13.51 o 
   8   2  36        9.55       22.50     16.24 o 
  -5   3  36        4.82        7.97     20.78 o 
  -3   3  36       13.89       17.61     16.36 o 
  -1   3  36        3.54       28.90     14.48 o 
   1   3  36        5.68        3.38     11.60 o 
   3   3  36        7.20        4.18      6.77 o 
   5   3  36        6.51        8.68      9.32 o 
  -9   1  37       83.03      113.39     34.42 o 
  -7   1  37      123.83      233.71     51.91 o 
  -5   1  37      331.73      362.95     35.06 o 
  -3   1  37       57.59       51.40     12.81 o 
  -1   1  37       34.78       33.78     11.55 o 
   1   1  37       50.98       34.95      9.33 o 
   3   1  37       19.34       68.63     11.52 o 
   5   1  37      268.98      265.65     26.62 o 
   7   1  37        5.35       12.34     15.07 o 
  -8   2  37       27.82       27.83     21.36 o 
  -6   2  37       40.25       52.47     19.68 o 
  -4   2  37       19.84       -1.41     12.05 o 
  -2   2  37      179.38      201.23     22.78 o 
   0   2  37       90.45       85.74     14.63 o 
   2   2  37        5.98        3.57      3.94 o 
   4   2  37        2.95        5.76      5.67 o 
   6   2  37        0.01       20.14     11.12 o 
  -5   3  37        0.05        9.68     18.12 o 
  -3   3  37        8.99        7.74     19.02 o 
  -1   3  37        6.18        5.71     12.28 o 
   1   3  37        6.26      -10.95     12.67 o 
   3   3  37        3.05        4.04      6.00 o 
 -10   0  38        2.96       22.28     35.28 o 
  -8   0  38        7.49       24.00     31.55 o 
  -6   0  38        0.25       -3.82     12.81 o 
  -4   0  38        0.00        4.02     15.87 o 
  -2   0  38       46.70       51.34     17.97 o 
   0   0  38        3.71        8.51     20.36 o 
   2   0  38       20.83        5.45     21.03 o 
   4   0  38      193.30      203.55     36.90 o 
   6   0  38        1.84       -0.96     19.22 o 
   8   0  38       14.29        2.87     22.37 o 
  -9   1  38        4.80       54.88     34.04 o 
  -7   1  38       27.53       40.74     17.57 o 
  -5   1  38       15.56       72.34     14.23 o 
  -3   1  38       50.83       54.55     14.48 o 
  -1   1  38       57.80       63.05     13.22 o 
   1   1  38       94.35       72.80     12.10 o 
   3   1  38      258.12      205.21     43.04 o 
   5   1  38       19.99       33.04     21.13 o 
   7   1  38        5.91       12.36     16.44 o 
  -8   2  38        9.39       50.72     28.92 o 
  -6   2  38        7.49       31.83     18.65 o 
  -4   2  38        0.99        2.47     12.11 o 
  -2   2  38       94.39      107.25     20.04 o 
   0   2  38       31.42       36.71     12.28 o 
   2   2  38       15.34       12.29      7.07 o 
   4   2  38        5.48        5.04      5.74 o 
   6   2  38        1.38        7.40     10.14 o 
  -5   3  38        2.98       12.65     20.40 o 
  -3   3  38      125.09      128.69     44.03 o 
  -1   3  38        0.48       11.54     14.64 o 
   1   3  38        0.04        1.73     13.71 o 
   3   3  38        0.01       -1.51      5.58 o 
  -9   1  39       64.82       78.21     38.72 o 
  -7   1  39       65.12       74.62     18.56 o 
  -5   1  39        7.06       19.76     12.57 o 
  -3   1  39        6.73       31.62     13.38 o 
  -1   1  39       16.48       11.67     10.90 o 
   1   1  39        0.67       12.18      9.29 o 
   3   1  39      953.33      649.49    127.34 o 
   5   1  39        2.52       25.21     15.35 o 
   7   1  39        2.46       -1.12     15.75 o 
  -6   2  39        9.86       27.00     19.23 o 
  -4   2  39       24.61       49.95     21.30 o 
  -2   2  39        0.00       44.09     22.29 o 
   0   2  39       25.23       30.35     12.17 o 
   2   2  39       93.66       52.83     26.63 o 
   4   2  39       12.23        9.49      6.44 o 
   6   2  39        1.41        4.91      9.38 o 
  -3   3  39       20.48       51.45     22.78 o 
  -1   3  39        0.10        6.36     13.52 o 
   1   3  39        0.91        1.39     13.10 o 
   3   3  39        0.66       -3.59      6.27 o 
  -6   0  40       10.18       25.24     17.78 o 
  -4   0  40        4.52        3.92     13.10 o 
  -2   0  40        0.53        2.39     19.03 o 
   0   0  40        0.04       -9.37     21.13 o 
   2   0  40       41.70       45.03     25.53 o 
   4   0  40      650.80      846.12     64.34 o 
   6   0  40      220.77      275.54     43.98 o 
  -7   1  40        8.05       30.76     18.59 o 
  -5   1  40       69.17       82.99     16.56 o 
  -3   1  40      202.15      223.58     20.29 o 
  -1   1  40        0.78        9.26     10.83 o 
   1   1  40        8.65       16.18      9.22 o 
   5   1  40       67.54       56.63     17.26 o 
   7   1  40        2.16        6.19     16.78 o 
  -6   2  40       26.54       34.61     18.65 o 
  -4   2  40       45.25       39.55     21.42 o 
  -2   2  40       61.80       63.06     15.36 o 
   0   2  40        0.53        4.06     11.59 o 
   2   2  40       12.68       11.98      6.32 o 
   4   2  40       11.76        7.73      6.07 o 
  -3   3  40       82.01      105.54     29.49 o 
  -1   3  40       13.64       13.86     14.87 o 
   1   3  40        7.37       15.94     13.79 o 
  -7   1  41       14.96       24.59     19.80 o 
  -5   1  41       43.64       63.56     16.48 o 
  -3   1  41       60.78       97.93     15.83 o 
  -1   1  41        5.44       14.73     11.35 o 
   1   1  41        3.51        7.20     13.01 o 
   3   1  41      159.24      199.93     25.46 o 
   5   1  41       12.59        0.23     15.55 o 
   7   1  41        0.86       -4.38     18.17 o 
  -6   2  41       27.02       41.97     20.92 o 
  -4   2  41        0.26       20.97     19.75 o 
  -2   2  41       12.85       15.56     12.71 o 
   0   2  41       72.20       58.34     13.63 o 
   2   2  41       36.48       16.33      7.93 o 
   4   2  41        2.16        5.55      6.25 o 
  -6   0  42        4.73        5.26     16.73 o 
  -4   0  42        7.42       18.26     18.17 o 
  -2   0  42       10.86      -11.19     17.50 o 
   0   0  42       12.10       11.47     20.56 o 
   2   0  42       48.83       77.54     29.64 o 
   4   0  42      907.32     1097.76     74.29 o 
   6   0  42       35.41       26.67     24.95 o 
  -7   1  42       18.29       20.68     20.09 o 
  -5   1  42        0.56       16.59     14.50 o 
  -3   1  42        3.67       29.20     12.63 o 
  -1   1  42       51.46       56.97     16.14 o 
   1   1  42        1.46       -0.69     13.38 o 
   3   1  42        2.69       44.23     17.74 o 
   5   1  42        0.00       -8.10     14.73 o 
  -6   2  42       18.24       35.37     23.29 o 
  -4   2  42       10.35       43.58     20.27 o 
  -2   2  42        0.52        1.56     11.91 o 
   0   2  42        3.36        8.60     11.73 o 
   2   2  42       18.61       10.79      9.30 o 
   4   2  42        1.35        4.87      6.32 o 
  -7   1  43        2.97       -2.94     19.23 o 
  -5   1  43        7.75       12.17     14.04 o 
  -3   1  43        8.67        9.51     12.65 o 
  -1   1  43        1.34       12.98     15.20 o 
   1   1  43       16.26        8.66     13.81 o 
   3   1  43       14.32       12.12     15.46 o 
   5   1  43        4.45        0.69     16.06 o 
  -4   2  43      224.43      250.16     30.46 o 
  -2   2  43        3.69       12.44     14.46 o 
   0   2  43        0.16        7.52     12.18 o 
   2   2  43       17.52        7.02      6.29 o 
  -6   0  44        4.15       -8.89     17.59 o 
  -4   0  44       30.52       17.97     21.70 o 
  -2   0  44       53.38       59.28     27.53 o 
   0   0  44       14.11        7.27     18.64 o 
   2   0  44      916.91     1265.08     82.32 o 
   4   0  44        6.10       78.59     30.50 o 
  -5   1  44       14.10       20.35     17.17 o 
  -3   1  44        8.72       -0.53     14.20 o 
  -1   1  44       38.29       32.91     16.03 o 
   1   1  44        3.42        5.41     13.48 o 
   3   1  44        0.03        9.80     14.03 o 
   5   1  44        2.48       -4.40     14.53 o 
  -4   2  44       14.54      119.44     37.33 o 
  -2   2  44        9.38        2.61     14.83 o 
   0   2  44        0.72      -10.47     10.71 o 
   2   2  44       51.78       26.33     13.91 o 
  -5   1  45        2.26       18.93     22.85 o 
  -3   1  45        0.03       13.80     16.68 o 
  -1   1  45       16.62       19.08     13.13 o 
   1   1  45       12.51        6.28     17.45 o 
   3   1  45        0.52        8.01     16.97 o 
   0   2  45        4.25       -8.47     12.00 o 
  -4   0  46        5.22      -11.38     18.36 o 
  -2   0  46        0.54        5.93     25.81 o 
   0   0  46        1.64        8.80     25.14 o 
   2   0  46      148.56      228.60     41.97 o 
  -3   1  46        7.75       10.65     14.61 o 
  -1   1  46        0.31       16.21     14.89 o 
   1   1  46        4.84        3.35     19.31 o 
   3   1  46       46.00       70.41     21.22 o 
  -3   1  47        0.47       14.10     22.85 o 
  -1   1  47        5.09        4.23     14.51 o 
   1   1  47      100.86      111.72     21.97 o 
  -2   0  48       23.70        6.50     23.33 o 
   0   0  48       32.72       52.58     30.79 o 
                                                 
